# Supplementary material for: Predatory synapsid ecomorphology signals growing dynamism of late Palaeozoic terrestrial ecosystems
Source: Commun Biol. 2024 Feb 17;7:201. doi: 10.1038/s42003-024-05879-2 (PMC10874460; doi:10.1038/s42003-024-05879-2)
Supplement: Supplementary file 4 — Supplementary Data 1-12 [file 42003_2024_5879_MOESM4_ESM.xlsx]

## Sheet: Contents
Predatory synapsid ecomorphology signals growing dynamism of late Palaeozoic terrestrial ecosystems.
Suresh A. Singh[1],3*, Armin Elsler1, Thomas L. Stubbs2, Emily J. Rayfield1, and Michael J. Benton1.
[1]School of Earth Sciences, University of Bristol, Life Sciences Building, Tyndall Avenue, Bristol, BS8 1TQ, United Kingdom.
2School of Life, Health & Chemical Sciences, Open University, Milton Keynes, MK7 6AE, United Kingdom
3Corresponding Author
*Correspondence: sureshsingh.palaeo@gmail.com
Supplementary Data 1……..……..………………………..…….…..……………..……….…..……S1
Procrustes-aligned jaw landmark data. (Source data for Figs. 1, 4-5.)
Supplementary Data 2…………………………..……….….……………………….………..………S2
Raw jaw functional measurement data. (Source data for Figs. 1-2, 6-7.)
Supplementary Data 3…….……..….……………….….……….....….…………..……….…..……S3
Body size data
Supplementary Data 4…………………………………………………………………………………S4
Functional feeding group (FFG) and subgroup classifications. (Source data for Figs. 2, 6-7.)
Supplementary Data 5…………………………………………………………………………………S5
Age ranges
Supplementary Data 6…………………………………………………………………………………S6
Functional feeding group assignments for ancestral trait estimations. (Source data for Figs. 6 and 7.)
Supplementary Data 7…………………………………………………………………………………S7
Functional feeding groups in each timebin (Source data for Fig. 6)
Supplementary Data 8…………………………………………………………………………………S8
Linear discriminant analysis FFG classifications. (Source data for Supplementary Fig. 6)
Supplementary Data 9…………………………………………………………………………………S9
Functional feeding groups across assemblages through time. (Source data for Fig. 8)
Supplementary Data 10……………………………………………………..…………………………S10
Late Palaeozoic Assemblage Data (Source data for Figs. 6 and 8)
Supplementary Data 11……………………………………………………..…………………………S11
Jaw image source references
Supplementary Data 12……………………………………………………..…………………………S12
Femur length data source references

## Sheet: Supplementary Data 1
Taxa	1.X	1.Y	2.X	2.Y	3.X	3.Y	4.X	4.Y	5.X	5.Y	6.X	6.Y	7.X	7.Y	8.X	8.Y	9.X	9.Y	10.X	10.Y	11.X	11.Y	12.X	12.Y	13.X	13.Y	14.X	14.Y	15.X	15.Y	16.X	16.Y	17.X	17.Y	18.X	18.Y	19.X	19.Y	20.X	20.Y	21.X	21.Y	22.X	22.Y	23.X	23.Y	24.X	24.Y	25.X
Alrausuchus_tagax	-0.205289	0.00278639	-0.0347255	0.0276968	0.152347	0.00806985	0.170579	-0.0112022	-0.197862	0.0104162	-0.196221	0.0130555	-0.1904	0.0176834	-0.177138	0.0185867	-0.160591	0.0116006	-0.143669	0.00664972	-0.131002	0.00759939	-0.115929	0.00755112	-0.100997	0.00867609	-0.0862599	0.0116291	-0.0718508	0.0133668	-0.058573	0.0177082	-0.0418733	0.0251634	-0.0250669	0.030878	-0.007503	0.0357372	0.0155359	0.0426597	0.0504376	0.0513583	0.0741394	0.0548196	0.0768523	0.052396	0.0787581	0.0508689	0.0934175
Biarmosuchus_tener	-0.20193	0.00958141	-0.0573075	0.0194972	0.14306	0.00826672	0.156982	-0.0101429	-0.200627	0.0104391	-0.196419	0.0143492	-0.190139	0.0235282	-0.176292	0.0210328	-0.159048	0.0167419	-0.142806	0.0147932	-0.130167	0.0139258	-0.115618	0.011881	-0.100847	0.0125741	-0.0854577	0.0138426	-0.0711482	0.0155322	-0.0574438	0.0187572	-0.0421993	0.0253604	-0.0252488	0.03215	-0.00745413	0.0367436	0.0149641	0.0460842	0.0487505	0.0598264	0.0678453	0.0698615	0.0700911	0.0724898	0.0902126	0.0683562	0.103176
Herpetoskylax_hopsoni	-0.204165	0.0221043	-0.0686787	0.00675579	0.138542	0.00451147	0.15232	-0.00864325	-0.208566	0.023273	-0.197923	0.0248354	-0.189647	0.0200507	-0.178676	0.0145297	-0.162006	0.00687357	-0.144908	0.00510274	-0.132205	0.00340223	-0.117518	-0.000446151	-0.102479	-0.00302117	-0.0859322	-0.00184365	-0.0708887	0.00509547	-0.0569639	0.0102081	-0.0403631	0.0166986	-0.0242117	0.0241654	-0.00891559	0.0342828	0.0114162	0.0484844	0.0441702	0.06547	0.0651355	0.074346	0.0715286	0.0688913	0.07782	0.0609956	0.0939803
Hipposaurus	-0.196689	0.0101497	-0.0331692	0.02744	0.153025	0.00825557	0.16614	-0.0274358	-0.202931	0.010511	-0.197994	0.012835	-0.189933	0.017807	-0.177445	0.0158287	-0.159804	0.0120551	-0.1437	0.00652909	-0.130757	0.00300125	-0.115085	0.000484258	-0.097738	-0.00118358	-0.0827427	0.00275399	-0.0699723	0.00875829	-0.0558178	0.0120049	-0.0411626	0.0204483	-0.0262672	0.0280533	-0.0120207	0.0388524	0.00756312	0.0538467	0.0373348	0.0741884	0.0582381	0.0893779	0.0860001	0.103058	0.0840816	0.0403165	0.0993699
Ictidorhinus	-0.206973	0.0139928	-0.0561484	0.015403	0.1471	0.0159932	0.160291	-0.00502617	-0.205275	0.0173236	-0.199257	0.0216974	-0.189396	0.0242244	-0.173878	0.0259099	-0.154912	0.0190958	-0.141378	0.0103957	-0.12978	0.0087689	-0.115159	0.00912541	-0.100274	0.0103463	-0.0854457	0.0118178	-0.0706049	0.0140731	-0.0560965	0.0142341	-0.0415961	0.0225425	-0.0237945	0.0271965	-0.00616609	0.0309471	0.0167793	0.0379972	0.0510549	0.0501002	0.0735822	0.0561808	0.0758817	0.053884	0.0786986	0.0527094	0.0935269
Lemurosaurus_pricei	-0.215992	0.0125317	-0.0166659	0.0301242	0.131706	0.0264222	0.159868	0.0101177	-0.204535	0.0222623	-0.197472	0.0235791	-0.187799	0.0226428	-0.175183	0.0190037	-0.157569	0.015175	-0.141343	0.0115465	-0.128935	0.0105976	-0.11397	0.00929984	-0.0988619	0.00863021	-0.0843544	0.0123876	-0.0698714	0.0147967	-0.0559346	0.0181375	-0.039082	0.0245556	-0.0220122	0.0276438	-0.00499135	0.0341701	0.0173538	0.0405071	0.0500369	0.043791	0.0694131	0.0394824	0.0750963	0.0369328	0.0791962	0.0371304	0.0907925
Lende_chiweta	-0.220634	0.0174786	-0.0167207	0.0298805	0.148648	0.0192786	0.163026	-0.00967631	-0.202645	0.0157117	-0.19557	0.0171728	-0.188296	0.0171877	-0.175323	0.0113052	-0.155463	0.00871133	-0.140388	0.0126075	-0.128244	0.0121228	-0.11367	0.0120071	-0.098823	0.0148728	-0.0839509	0.0149	-0.069477	0.0147699	-0.0549137	0.015006	-0.0392297	0.0230793	-0.0224638	0.0275932	-0.00564882	0.0342555	0.0167211	0.0426202	0.0478017	0.0464034	0.0744249	0.0430256	0.0767954	0.0505242	0.0782632	0.0503181	0.0912014
Leucocephalus_wewersi	-0.199452	0.0014116	-0.0610693	0.0228579	0.145865	0.00916574	0.159512	-0.0214014	-0.194996	0.00461261	-0.191231	0.00766484	-0.186701	0.0124364	-0.174521	0.0185394	-0.158179	0.0111944	-0.14189	0.00507213	-0.129327	0.00687542	-0.114223	0.0069798	-0.0992232	0.00708818	-0.0847264	0.0101843	-0.0721365	0.0152937	-0.0616093	0.022796	-0.0442023	0.0293739	-0.0310641	0.0368463	-0.0176999	0.0473594	0.00357786	0.0612987	0.0377661	0.0798215	0.067797	0.0864977	0.0824256	0.0806758	0.0956881	0.0726365	0.1096
Lobalopex_mordax	-0.203206	0.0174994	-0.0696445	0.00121628	0.151011	0.0113282	0.16004	-0.0231221	-0.206769	0.016921	-0.200733	0.0214521	-0.1901	0.0246839	-0.176087	0.0221734	-0.158353	0.0162944	-0.146003	0.00526497	-0.137555	-0.00228174	-0.118727	-0.00420226	-0.101041	0.000311364	-0.0861547	-0.00140295	-0.0713331	-0.00209571	-0.055918	0.000627221	-0.0371481	0.00922342	-0.0213851	0.0192856	-0.00478615	0.0278448	0.0147766	0.0433834	0.0440005	0.063774	0.0670698	0.0716122	0.0762361	0.0652323	0.0826495	0.0610208	0.0987701
Niaftasuchus_zekkeli	-0.224524	-0.00945838	-0.0134096	0.0289449	0.136867	0.0225176	0.156199	-0.0241339	-0.216767	0.0221414	-0.205625	0.0273481	-0.188018	0.0244484	-0.173745	0.0224115	-0.15567	0.0219349	-0.138763	0.0206888	-0.126596	0.0185852	-0.112567	0.0168028	-0.0985913	0.0132721	-0.0844075	0.0166529	-0.0689586	0.0223991	-0.0544531	0.0240481	-0.038083	0.0223732	-0.0212122	0.028504	-0.00131678	0.0278225	0.0182503	0.0430469	0.0519758	0.0545568	0.0760768	0.0525795	0.0789008	0.0507843	0.0815481	0.0483921	0.0936493
Nikkasaurus_tatarinovi	-0.220179	0.00421851	-0.0138571	0.0204575	0.146926	0.0180132	0.169094	-0.00221426	-0.20659	0.00865267	-0.201234	0.00856119	-0.19228	0.00948282	-0.17992	0.0107548	-0.162728	0.0113662	-0.145561	0.00736872	-0.133081	0.0103544	-0.117443	0.0123256	-0.102197	0.00990971	-0.0862904	0.00576805	-0.0695816	0.00438431	-0.0549044	0.00815469	-0.0388456	0.0152065	-0.0214152	0.0188069	-0.00461572	0.0236729	0.0180393	0.0263136	0.051546	0.0289297	0.0686842	0.0235883	0.0750015	0.022338	0.081028	0.024709	0.0927314
Phthinosaurus_borissiaki	-0.20781	0.00673859	-0.023989	0.0239388	0.142613	0.0138611	0.157319	-0.000917907	-0.201424	0.0155938	-0.197607	0.0184918	-0.19202	0.0240683	-0.174462	0.030397	-0.158311	0.0182192	-0.142828	0.015961	-0.130711	0.0150125	-0.115816	0.0135503	-0.100807	0.0136748	-0.08551	0.0141746	-0.0706409	0.0128035	-0.0562584	0.0151938	-0.0390934	0.0198585	-0.0216117	0.0234771	-0.00333301	0.0287385	0.0193107	0.0403364	0.0486597	0.0608954	0.0736886	0.0655563	0.0772998	0.0505566	0.0792565	0.0448871	0.0921412
Phthinosuchus_discors	-0.220983	0.0129615	-0.0560822	0.0210905	0.135098	0.0108843	0.143866	-0.013501	-0.207466	0.0220899	-0.198821	0.0241374	-0.187515	0.0231719	-0.17384	0.0194999	-0.15598	0.015727	-0.139855	0.0116084	-0.127653	0.0109813	-0.112621	0.0107997	-0.0974686	0.0114426	-0.0827138	0.0126679	-0.0694335	0.0168509	-0.0556635	0.021718	-0.0392811	0.0270859	-0.0225469	0.0335851	-0.00548118	0.0388622	0.0160086	0.0508879	0.0497271	0.0657745	0.0693023	0.0760463	0.0733433	0.0767997	0.0938741	0.0670324	0.103646
Proburnetia_viatkensis	-0.20611	0.0178624	-0.0415018	0.0122436	0.143863	0.0151956	0.165705	-0.0150446	-0.206811	0.0192322	-0.2	0.0252218	-0.187722	0.0289988	-0.173418	0.0254651	-0.15969	0.0144166	-0.143926	0.00761877	-0.131281	0.00434737	-0.115832	0.00255955	-0.1003	0.00212759	-0.0845429	0.00264968	-0.069703	0.00527668	-0.0550482	0.00802146	-0.037799	0.0138506	-0.0210229	0.0206379	-0.00571781	0.0310166	0.0162449	0.0423502	0.0504023	0.0549199	0.0736325	0.0599394	0.0754056	0.0604052	0.0799491	0.0558562	0.0941947
Reiszia_gubini	-0.240355	0.0151118	-0.00701144	0.0175665	0.141489	0.0210731	0.167754	0.00142202	-0.207997	0.0148432	-0.201618	0.0132129	-0.191894	0.0118558	-0.178466	0.0111074	-0.161098	0.0111644	-0.143959	0.00540118	-0.131344	0.00866972	-0.116289	0.00639766	-0.100529	0.0057035	-0.0853563	0.00794238	-0.0698871	0.00575199	-0.0528355	0.00345542	-0.0371879	0.0110467	-0.020083	0.0149356	-0.00161959	0.0179281	0.020536	0.0244351	0.0561737	0.0306498	0.0807097	0.0386275	0.0815214	0.0379419	0.0812741	0.0376521	0.0914877
Tetraceratops_insignis	-0.219039	0.0284081	-0.0201762	0.0251501	0.138739	0.0307771	0.155286	0.00688998	-0.205483	0.0286812	-0.198664	0.0260342	-0.191006	0.0211999	-0.178353	0.0164704	-0.160401	0.00926959	-0.142743	0.00566257	-0.130008	0.00545323	-0.114195	0.00263333	-0.0975133	0.00177864	-0.080987	0.00272376	-0.0666828	0.00735161	-0.0539218	0.0135266	-0.0332734	0.015023	-0.0193441	0.0250321	-0.00543817	0.0363902	0.0143263	0.0514712	0.0510553	0.0610973	0.0734489	0.0497906	0.0759945	0.0461417	0.0794007	0.0454946	0.0914357
Charassognathus_gracilis	-0.211012	0.0271347	-0.0364657	0.0145973	0.153557	0.00286735	0.161952	-0.0229806	-0.210233	0.0320582	-0.193554	0.0315815	-0.186006	0.0256405	-0.17263	0.0240597	-0.157459	0.0141891	-0.141277	0.00978557	-0.129577	0.00430349	-0.113882	0.00443526	-0.0987496	0.00136397	-0.0829398	0.00321389	-0.067354	0.00310002	-0.0511222	0.00627859	-0.0349741	0.0159493	-0.0251946	0.0274685	-0.0162542	0.0410913	-0.00135346	0.061076	0.0361728	0.0884223	0.0774734	0.061736	0.069914	0.0432385	0.0812284	0.0547445	0.0950044
Dvinia_prima_	-0.217199	0.0209339	-0.0358967	0.00642565	0.147416	0.00464658	0.147335	-0.0119186	-0.211672	0.0278932	-0.203292	0.0329974	-0.187195	0.0344749	-0.173306	0.0260512	-0.16338	0.012591	-0.146849	0.00324249	-0.132825	-0.000230695	-0.116416	-0.0030033	-0.101103	-0.00243429	-0.0847751	-0.00619272	-0.0659223	-0.00511181	-0.0486414	-0.00106313	-0.031565	0.00751624	-0.0152536	0.0195215	-0.00624564	0.0343034	0.0117298	0.0512369	0.039317	0.0734207	0.0748663	0.0808783	0.0826534	0.0542291	0.0824045	0.0456395	0.0943164
Galesaurus_planiceps	-0.210123	0.00819174	-0.0450998	0.0152439	0.137623	0.0163724	0.164792	-0.0106906	-0.204627	0.0147253	-0.199915	0.0157571	-0.191476	0.0164073	-0.179202	0.0114288	-0.161	0.00812308	-0.143099	0.00679111	-0.130776	0.0115271	-0.115015	0.00819833	-0.0998486	0.00882317	-0.0847615	0.0119523	-0.0695844	0.0131675	-0.0549545	0.0135811	-0.0374439	0.0176147	-0.0217657	0.0258586	-0.00386533	0.0326239	0.00596771	0.0555335	0.0405144	0.0942098	0.0753751	0.05855	0.0775545	0.0521742	0.0868574	0.0512178	0.0875583
Nanictosaurus_kitchingi	-0.237043	0.0271508	-0.0370686	0.00708474	0.143532	0.00418962	0.154934	-0.00805678	-0.20571	0.029867	-0.197966	0.0261131	-0.188475	0.0268717	-0.174875	0.0231065	-0.157661	0.0154984	-0.142262	0.00823995	-0.128861	0.00740974	-0.113198	0.00785426	-0.0980751	0.00548671	-0.0827473	0.00406914	-0.0671157	0.00255492	-0.0510589	0.00431769	-0.029623	0.0116992	-0.0158044	0.0228779	-0.00678045	0.0383691	0.0130081	0.0558744	0.0468426	0.0770831	0.0825608	0.0714443	0.0828151	0.0539725	0.0783986	0.0466123	0.0790323
Platycraniellus_elegans	-0.21141	0.0162583	-0.0435585	0.014783	0.146887	0.0180865	0.171435	-0.00529599	-0.203915	0.0199679	-0.19753	0.0214284	-0.18767	0.02406	-0.176671	0.0166909	-0.158774	0.00948988	-0.141908	0.00685819	-0.129295	0.00567741	-0.11419	0.0058479	-0.0991704	0.00738703	-0.0839677	0.007025	-0.0688227	0.00726142	-0.0540605	0.0101953	-0.0373653	0.0164774	-0.0237486	0.0263175	-0.0104863	0.0380215	0.00932403	0.0589497	0.0511349	0.0678488	0.0761572	0.0570078	0.0799003	0.0522842	0.0860168	0.048569	0.0892014
Procynosuchus_delaharpeae	-0.225998	-0.00502814	0.00116907	0.0291116	0.145599	0.0099965	0.146137	-0.0170326	-0.209214	0.0240169	-0.202608	0.0258166	-0.190327	0.0198184	-0.178091	0.0172854	-0.160496	0.0136193	-0.143625	0.0122599	-0.130765	0.0121246	-0.115503	0.00947651	-0.100056	0.00845386	-0.0844076	0.00844297	-0.0681977	0.00592734	-0.0492059	0.00227638	-0.0271331	0.00559062	-0.0160498	0.0183864	-0.00259448	0.0308507	0.0193703	0.0429637	0.0519476	0.0612903	0.0787709	0.0579258	0.0805701	0.0508078	0.0848619	0.053263	0.0975048
Progalesaurus_lootsbergensis	-0.222743	0.0190878	-0.0439201	0.0271969	0.147467	-0.0089699	0.156863	-0.0274955	-0.209273	0.0319613	-0.195118	0.0239997	-0.187614	0.0168691	-0.17351	0.0155007	-0.155306	0.0152514	-0.139023	0.010811	-0.126512	0.00913295	-0.111352	0.00804456	-0.0961007	0.00717964	-0.0816793	0.0107351	-0.0683533	0.0153344	-0.056014	0.0220536	-0.0422667	0.0258875	-0.0322027	0.0359607	-0.0216494	0.0464878	-0.00513303	0.0761588	0.0486384	0.0976028	0.0882898	0.0718598	0.0633603	0.0529953	0.0628999	0.0344013	0.094698
Thrinaxodon_liorhinus	-0.217693	0.0196468	-0.0376134	0.0222428	0.136361	0.0100024	0.145149	-0.00859956	-0.205781	0.0262317	-0.19742	0.0255675	-0.187586	0.024104	-0.175183	0.0189846	-0.157511	0.0146813	-0.141321	0.00961755	-0.128464	0.00727867	-0.113018	0.0063596	-0.0978235	0.00508961	-0.081387	0.00326828	-0.0652628	0.00656247	-0.051027	0.0119054	-0.0374001	0.0215158	-0.0252497	0.0326383	-0.0126994	0.0451684	0.00275143	0.0690225	0.0594798	0.110747	0.1003	0.0844185	0.103834	0.0643218	0.094279	0.0467687	0.0909948
Vetusodon_elikhulu	-0.193644	0.0119101	-0.0127892	0.0258941	0.132278	0.0239223	0.155081	-0.0184387	-0.203517	0.0107807	-0.197801	0.0129092	-0.190477	0.0173942	-0.177332	0.0230051	-0.162307	0.0137852	-0.145527	0.00427526	-0.131378	-0.000827545	-0.113386	-0.00258914	-0.096071	-0.00263038	-0.0789442	-9.19e-05	-0.071549	0.0149764	-0.0562313	0.0286283	-0.0364786	0.0139051	-0.0082641	0.0181422	0.00264013	0.0316629	-0.00647255	0.0604917	0.0288161	0.111583	0.104084	0.111089	0.103254	0.054793	0.0866554	0.044337	0.0969187
Anteosaurus magnificus	-0.198632	0.0140926	-0.0276403	0.0298928	0.143708	0.0300208	0.163635	-0.0295095	-0.200771	0.0179872	-0.195467	0.0238456	-0.186412	0.0214779	-0.173596	0.0206152	-0.156156	0.0198332	-0.139424	0.0199586	-0.127116	0.0169523	-0.113559	0.0130475	-0.0991804	0.00934242	-0.0837052	0.00728331	-0.0701697	0.0111845	-0.0578976	0.018152	-0.0410308	0.0205816	-0.0265051	0.0288005	-0.0118462	0.0395032	0.00885179	0.0532362	0.041646	0.0699617	0.0644769	0.0778769	0.0742792	0.0793563	0.0914854	0.0732756	0.10716
Australosyodon_nyaphuli	-0.207676	0.0280712	-0.0563184	0.00609775	0.148657	0.0246087	0.162575	-0.0147077	-0.205569	0.0296643	-0.199016	0.0270077	-0.190554	0.0263819	-0.172334	0.0308911	-0.15556	0.0211095	-0.14124	0.0151029	-0.12963	0.0114615	-0.115336	0.00864999	-0.100432	0.00867016	-0.0856004	0.0104686	-0.0706549	0.0124408	-0.0579883	0.00736187	-0.0402155	0.0048749	-0.0220942	0.00514901	-0.0016382	0.0096094	0.0249571	0.0192322	0.0587673	0.0433462	0.0719422	0.0584215	0.075668	0.0542189	0.0758553	0.0505822	0.0855917
Deuterosaurus_biarmicus	-0.207016	0.00855997	-0.0388713	0.0383093	0.14552	0.0124907	0.160284	-0.0130958	-0.198633	0.0162162	-0.192962	0.0162526	-0.18415	0.0182012	-0.171465	0.0229789	-0.154711	0.0168247	-0.140359	0.0196938	-0.12734	0.0217132	-0.113711	0.0207031	-0.100306	0.0203802	-0.086635	0.0236174	-0.0725426	0.027931	-0.0596501	0.0309101	-0.0439727	0.0354673	-0.0271684	0.0435825	-0.00797694	0.0497909	0.0153802	0.0542633	0.0499614	0.0592306	0.0739296	0.0619668	0.0805325	0.0606964	0.0826158	0.0563858	0.0941422
Jonkeria_sp	-0.207838	-0.000243207	-0.0396162	0.0314619	0.149692	0.0187443	0.165155	-0.0136891	-0.195702	0.00764581	-0.192454	0.0107683	-0.18608	0.0152226	-0.173852	0.0197605	-0.15663	0.0165623	-0.141281	0.0157694	-0.12947	0.0148413	-0.11568	0.0166551	-0.100401	0.019763	-0.0855133	0.0215698	-0.0718469	0.0226439	-0.0592131	0.0251436	-0.0423951	0.0299094	-0.0263398	0.0348345	-0.00896821	0.0409947	0.0142701	0.0477641	0.0490205	0.0541854	0.073144	0.0547011	0.0739657	0.0438477	0.0775654	0.0451553	0.0888412
Pampaphoneus_biccai	-0.214498	0.0153985	-0.018208	0.0163127	0.140225	0.0214393	0.174256	-0.000352894	-0.207696	0.019693	-0.200703	0.0188982	-0.191281	0.0213422	-0.17899	0.0247281	-0.16027	0.0230945	-0.142778	0.0166354	-0.133833	0.00748902	-0.117921	0.00550293	-0.102877	0.00106659	-0.0856913	0.000648559	-0.0696641	0.00250557	-0.054088	0.00417023	-0.0383348	0.0117482	-0.0186964	0.0125051	0.000380212	0.018324	0.0238081	0.0282845	0.0555715	0.0438954	0.0763349	0.0472886	0.077463	0.0457975	0.0800719	0.0466294	0.0934829
Sinophoneus_yumenensis	-0.213723	-0.0158221	-0.0362152	0.0404677	0.138151	0.00404388	0.164108	0.00286073	-0.201008	0.0192154	-0.191696	0.0172573	-0.183222	0.0170528	-0.173395	0.0238659	-0.154237	0.0212414	-0.138599	0.019763	-0.127285	0.0171463	-0.113702	0.0145287	-0.0997963	0.0152629	-0.0863511	0.0184666	-0.0734523	0.0235581	-0.0607036	0.0295965	-0.0442088	0.03733	-0.0267352	0.0452356	-0.00879232	0.0500539	0.0133525	0.0556872	0.04937	0.0711923	0.0669136	0.055255	0.069854	0.0413239	0.0798766	0.0550604	0.0956458
Syodon_biarmicum	-0.211554	0.0110278	-0.0325547	0.0185895	0.141236	0.0109909	0.154837	-0.0113579	-0.205489	0.0184805	-0.199236	0.0191389	-0.190131	0.0212111	-0.177212	0.0179362	-0.159235	0.0149871	-0.142771	0.0115114	-0.13042	0.00903447	-0.115299	0.0103951	-0.0999861	0.00904071	-0.0848187	0.0100096	-0.0699827	0.0118705	-0.0555959	0.0153659	-0.0375195	0.0163662	-0.0215852	0.0244627	-0.00423769	0.0308486	0.018789	0.039375	0.0535288	0.0509444	0.0761244	0.0579382	0.0772875	0.0568883	0.0782056	0.0606384	0.10442
Tapinocaninus	-0.185646	-0.00873541	-0.0618238	0.0222584	0.154152	0.0176141	0.164628	-0.0348726	-0.184409	0.0116426	-0.189251	0.00276381	-0.185535	0.00711903	-0.176151	0.0124691	-0.160547	0.0162999	-0.145063	0.0191971	-0.131039	0.0210361	-0.11566	0.0193178	-0.10086	0.0193164	-0.0855273	0.0177125	-0.0725509	0.0180288	-0.0608568	0.0218789	-0.0447956	0.0276473	-0.0294293	0.0326002	-0.0146016	0.0405854	0.00681876	0.0533339	0.040738	0.0675991	0.0607246	0.0763984	0.0739565	0.0794263	0.0915012	0.0568119	0.0951588
Titanophoneus_potens	-0.205809	0.00939758	-0.0488483	0.0133349	0.153549	0.00780719	0.167394	-0.0136154	-0.203245	0.0152492	-0.198411	0.0177489	-0.191829	0.0262916	-0.174485	0.0275051	-0.156739	0.021121	-0.141593	0.0149627	-0.13038	0.0108922	-0.115954	0.00743914	-0.100959	0.00717891	-0.0857527	0.00877211	-0.0709288	0.0105224	-0.0563938	0.010936	-0.0393792	0.0158204	-0.0220968	0.0192571	-0.00451035	0.0252464	0.0186109	0.034754	0.0510812	0.0517713	0.0706399	0.0617323	0.0724111	0.0614048	0.0842284	0.0612176	0.0975805
Eothyris_parkeyi	-0.201993	0.0148598	-0.00995996	0.0161341	0.136244	0.0378767	0.175821	0.00838411	-0.20825	0.0154617	-0.202169	0.0167778	-0.192058	0.0120709	-0.178205	0.0118245	-0.161134	0.0107813	-0.144827	0.0101438	-0.132358	0.00899067	-0.11715	0.00806072	-0.101948	0.00812704	-0.0870145	0.010828	-0.0724702	0.0131796	-0.0574294	0.00958089	-0.03773	0.00851419	-0.0208478	0.0131685	-0.00255987	0.0172836	0.019535	0.0250861	0.0539267	0.0336996	0.0766897	0.0395488	0.0775122	0.0389115	0.0767664	0.0390514	0.0879254
Vaughnictis_smithae	-0.227557	0.0276681	-0.0158358	0.0165844	0.130744	0.0409388	0.160943	0.00271726	-0.208658	0.0352585	-0.196237	0.026346	-0.190604	0.0186273	-0.179036	0.0128541	-0.160853	0.00654321	-0.142276	0.00537016	-0.129544	0.00640692	-0.114576	0.00700897	-0.0996452	0.00885619	-0.0844662	0.0126341	-0.0698201	0.0105217	-0.0538433	0.00678058	-0.038401	0.0146106	-0.0212261	0.0152152	-0.00106915	0.0150008	0.0263186	0.0236179	0.0571698	0.0374624	0.0770045	0.0368136	0.0778038	0.0348915	0.0803873	0.035788	0.0896388
Aelurognathus_tigriceps	-0.212989	0.0151713	-0.0578767	0.030398	0.131373	0.0128608	0.161639	-0.017118	-0.207167	0.0208983	-0.19971	0.0219162	-0.193862	0.0271536	-0.177423	0.0298857	-0.156509	0.0279274	-0.137698	0.0137853	-0.127744	0.00768122	-0.112795	0.0072317	-0.0984782	0.0125061	-0.0849915	0.0168417	-0.0729899	0.0225336	-0.0611263	0.0282044	-0.0478007	0.0353151	-0.0336111	0.0466246	-0.0160898	0.0688496	0.0290836	0.0986877	0.0852302	0.0695559	0.0718742	0.0651437	0.0704391	0.0674781	0.0517551	0.0238323	0.0931058
Aelurosaurus	-0.23341	0.0193288	-0.0670684	0.0115844	0.129251	0.0117378	0.151014	-0.00145008	-0.210002	0.0234862	-0.202036	0.024294	-0.193235	0.0247674	-0.179654	0.0297909	-0.155009	0.0236346	-0.141109	0.0104254	-0.129106	0.00917365	-0.11448	0.00715635	-0.0992353	0.00743628	-0.0837237	0.00838905	-0.0687099	0.00982862	-0.054256	0.0134539	-0.0382762	0.021685	-0.0210562	0.027809	-0.00278721	0.0309403	0.0209555	0.0359769	0.056863	0.0467245	0.0787719	0.0465702	0.0592595	0.0500627	0.0650421	0.0262139	0.0928516
Aloposaurus_gracilis	-0.208225	0.0166212	-0.0538977	0.0214041	0.143688	0.0117733	0.163163	-0.00391642	-0.203436	0.0194389	-0.197201	0.0247039	-0.188257	0.0196153	-0.174759	0.021126	-0.154026	0.0227941	-0.139953	0.0141082	-0.128811	0.00592434	-0.112689	0.00323443	-0.0975327	0.0053005	-0.0826937	0.00855116	-0.0689078	0.0132353	-0.056518	0.0186637	-0.0406149	0.0278978	-0.0239991	0.0338899	-0.00735082	0.0408383	0.0141683	0.054728	0.0518806	0.0785884	0.0951097	0.0587114	0.0776173	0.05411	0.0520985	0.04817	0.0930618
Aloposaurus_tenuis	-0.197192	0.00746067	-0.0327654	0.0115885	0.145337	0.0100268	0.16913	-0.0169716	-0.203902	0.00523303	-0.193457	0.00632392	-0.189703	0.0121643	-0.179732	0.0170685	-0.161912	0.0172447	-0.146449	0.0102523	-0.133576	0.00539151	-0.118007	0.0052154	-0.102425	0.00280175	-0.0867255	0.00458706	-0.071864	0.00486202	-0.0561831	0.00528128	-0.0352815	0.00862456	-0.018987	0.0166365	-0.00430088	0.0275709	0.016104	0.0414933	0.0464933	0.0676391	0.0901367	0.0800828	0.0864089	0.0434443	0.083862	0.0439152	0.0937045
Arctognathus	-0.207121	0.0241497	-0.0707089	0.0156699	0.144352	0.0175985	0.154596	0.000594685	-0.209452	0.0239765	-0.201944	0.026277	-0.191239	0.0280541	-0.175504	0.028053	-0.158099	0.0212853	-0.140805	0.0183657	-0.129608	0.00941612	-0.116016	0.00444765	-0.0998464	0.00656701	-0.084482	0.00971853	-0.0703997	0.0150623	-0.0562283	0.0192266	-0.0405341	0.0266	-0.0242302	0.0331263	-0.00741021	0.040076	0.0135244	0.0547671	0.0554201	0.0843311	0.0761931	0.0604185	0.0693267	0.0605773	0.057489	0.0447623	0.0903905
Arctops_willistoni	-0.201104	0.000270166	-0.0500717	0.0300968	0.148197	0.00305682	0.156958	-0.00701649	-0.197138	0.0128779	-0.195788	0.0120496	-0.191461	0.0153626	-0.178313	0.0139067	-0.160405	0.0167375	-0.143433	0.0116083	-0.131591	0.0103174	-0.117842	0.0130505	-0.103433	0.0161551	-0.0888162	0.0205461	-0.0735626	0.0244122	-0.059356	0.0274278	-0.042279	0.0327632	-0.0248818	0.0364433	-0.00799309	0.0412956	0.015181	0.050501	0.0514228	0.058255	0.0765969	0.0577764	0.0728931	0.0536175	0.0745633	0.0381118	0.0927488
Clelandina_rubidgei	-0.191852	0.0225397	-0.0560584	0.0102047	0.1482	0.0126363	0.173447	-0.00963395	-0.208875	0.018903	-0.202189	0.0271674	-0.190446	0.0318268	-0.175529	0.0302352	-0.15688	0.0257527	-0.139516	0.018763	-0.130034	0.0119598	-0.117099	0.00625592	-0.101952	0.00438718	-0.0865911	0.00336651	-0.0712218	0.00471386	-0.0564779	0.00937877	-0.0400772	0.0171173	-0.024997	0.0260276	-0.00988488	0.036522	0.011585	0.051262	0.047275	0.0663196	0.0780866	0.0676654	0.0851744	0.0538339	0.0742727	0.0501175	0.0784186
Cynariops_robustus	-0.202807	0.0163391	-0.0652497	0.00681889	0.135795	0.0275203	0.173024	-0.00876847	-0.206129	0.0156367	-0.200267	0.0193453	-0.191267	0.0240655	-0.175946	0.0277485	-0.156471	0.0234827	-0.140554	0.0174528	-0.129341	0.0127547	-0.115618	0.00825455	-0.101419	0.00468289	-0.0865322	0.00218672	-0.0705466	0.00366803	-0.0560942	0.00941917	-0.0389018	0.0141985	-0.0228784	0.0224357	-0.00683663	0.0315396	0.0148339	0.043384	0.044923	0.0637316	0.0745591	0.0766573	0.0803887	0.0515675	0.0769228	0.0450711	0.0753331
Cyonosaurus_longiceps	-0.210701	0.0131821	-0.0490031	0.0191645	0.150427	0.00704537	0.159166	-0.00934299	-0.205434	0.0160197	-0.199468	0.0140239	-0.188367	0.0138688	-0.175563	0.0158117	-0.158894	0.0183405	-0.140996	0.017654	-0.128562	0.0126825	-0.114418	0.0111411	-0.0999766	0.0130567	-0.084963	0.0147585	-0.0702164	0.0162376	-0.0559141	0.0177271	-0.0389293	0.020404	-0.0218123	0.024321	-0.00505673	0.0319858	0.0167042	0.043662	0.0451799	0.0667984	0.0808984	0.0754875	0.0856034	0.0538031	0.0739662	0.0487913	0.0822432
Dinogorgon_rubidgei	-0.208376	0.0190938	-0.0363792	0.0381281	0.127358	0.0250963	0.149123	-0.00491819	-0.204655	0.0209097	-0.197696	0.0243245	-0.187277	0.026825	-0.172037	0.027286	-0.153055	0.0212597	-0.140274	0.011719	-0.128573	0.0113236	-0.114229	0.0125128	-0.100558	0.0146792	-0.0872877	0.0209047	-0.0723493	0.0268342	-0.0588682	0.0297879	-0.0410672	0.0355456	-0.0243743	0.041529	-0.00647704	0.0456759	0.0169823	0.0564531	0.0553764	0.0608587	0.0707052	0.0648298	0.0739374	0.0297354	0.0812418	0.0486932	0.0942425
Dixeya	-0.204055	0.0300675	-0.0790204	0.0183056	0.141848	0.0156214	0.171125	-0.00455588	-0.205708	0.0328614	-0.193151	0.0326412	-0.18331	0.0294076	-0.173165	0.0234877	-0.157303	0.0177633	-0.141876	0.0139945	-0.1291	0.012913	-0.114209	0.0100454	-0.100951	0.0120095	-0.0877033	0.0165066	-0.0730883	0.0199048	-0.0583057	0.0219476	-0.0428988	0.0290521	-0.0262741	0.0334584	-0.0116836	0.0421429	0.00961775	0.0537021	0.0436251	0.0683825	0.0732505	0.0604741	0.039739	0.0440614	0.0642127	0.0243998	0.0890525
Eriphostoma_microdon	-0.198196	0.0108401	-0.0208344	0.0302515	0.147386	0.0228076	0.167148	-2.39e-05	-0.197788	0.0139489	-0.198335	0.018672	-0.189509	0.0180515	-0.176409	0.0209186	-0.157159	0.0189068	-0.145603	0.00676494	-0.131822	0.000906319	-0.114524	-0.000477629	-0.0990205	0.00119178	-0.0831943	0.00309	-0.0681763	0.00638559	-0.0552305	0.0121829	-0.0375675	0.0166675	-0.0272044	0.0310985	-0.0135432	0.0463215	0.0105899	0.0779499	0.074853	0.0807646	0.0696953	0.0601439	0.0628788	0.0637555	0.0766351	0.0536649	0.0906413
Gorgonops_torvus	-0.201277	0.0218619	-0.0742791	0.0108518	0.149483	-0.0014782	0.157946	-0.00869675	-0.209696	0.020919	-0.200427	0.0270764	-0.188437	0.0277472	-0.175505	0.0237937	-0.156016	0.0194761	-0.142803	0.00791648	-0.130781	0.00584993	-0.115683	0.00548421	-0.100356	0.00547247	-0.0851072	0.00564371	-0.0709995	0.0109225	-0.0569189	0.0146516	-0.043524	0.0257633	-0.0265098	0.0321673	-0.0108268	0.040797	0.0107554	0.0531589	0.0458511	0.0671249	0.0740922	0.068826	0.0832438	0.0650255	0.0868299	0.0429414	0.0931798
Inostrancevia_alexandri	-0.213914	0.0154385	-0.0549707	0.0361536	0.140516	0.0111083	0.156118	0.00580376	-0.211419	0.0209206	-0.200963	0.024671	-0.189331	0.024998	-0.176049	0.0223951	-0.157384	0.0224746	-0.138736	0.0157005	-0.127923	0.0101664	-0.114641	0.0109766	-0.101828	0.0143333	-0.0891044	0.0192064	-0.0768917	0.0244431	-0.0647267	0.0314444	-0.0504722	0.0396332	-0.0289284	0.0495904	-0.00557682	0.0511041	0.0178317	0.050854	0.0500875	0.0460427	0.067496	0.0364513	0.0640414	0.0298191	0.0744162	0.0268329	0.0868739
Inostrancevia_latifrons	-0.201246	0.0114774	-0.0736536	0.017764	0.15159	0.00983939	0.172532	-0.00124243	-0.207145	0.0121265	-0.200707	0.0135381	-0.191422	0.0154599	-0.17814	0.0160116	-0.15955	0.0136875	-0.144923	0.00447653	-0.131407	0.00390558	-0.11616	0.00465431	-0.101008	0.00607792	-0.0864068	0.010275	-0.073436	0.0154229	-0.0633929	0.0241743	-0.043809	0.0297121	-0.0248393	0.0326636	-0.00712888	0.0354388	0.0151336	0.0449669	0.0502684	0.0530706	0.0736611	0.0508985	0.078451	0.0510384	0.0676855	0.0375584	0.0879297
Leontosaurus_vanderhorsti	-0.188666	0.00997678	-0.0468846	0.0259494	0.153069	0.0174561	0.16289	0.00236971	-0.19035	0.0102573	-0.196938	0.0153802	-0.191166	0.0223963	-0.177878	0.0259393	-0.153763	0.0287133	-0.139867	0.0173552	-0.132294	0.00801657	-0.116126	0.00501946	-0.100785	0.00691304	-0.0862864	0.0108303	-0.0727763	0.0158265	-0.0593891	0.0214405	-0.0428326	0.027117	-0.026642	0.033469	-0.0102063	0.0416497	0.0119902	0.0540767	0.0466031	0.0703247	0.0815825	0.0799439	0.0859925	0.0496711	0.0777044	0.0454304	0.0906311
Lycaenops_ornatus	-0.220799	0.020841	-0.0404408	0.0230962	0.143979	0.00823099	0.164848	-0.00739569	-0.211511	0.0292681	-0.200017	0.0306027	-0.187444	0.0288466	-0.174849	0.0242251	-0.157029	0.0243206	-0.138852	0.014907	-0.129274	0.00771488	-0.114161	0.00779533	-0.0993237	0.00910772	-0.0844422	0.0114572	-0.0701523	0.015046	-0.0559708	0.0182899	-0.038553	0.0226933	-0.0216525	0.0274292	-0.00398423	0.0312052	0.0196465	0.0371272	0.054297	0.0506071	0.0762039	0.0578727	0.0710641	0.049499	0.0706007	0.034797	0.0914471
Nochnitsa_geminidens	-0.220047	0.0220745	-0.0235666	0.0172424	0.133258	0.0201804	0.168219	0.000740951	-0.206938	0.0241556	-0.199539	0.0250472	-0.189762	0.0250138	-0.174893	0.0254989	-0.159269	0.0162415	-0.143611	0.00973308	-0.131089	0.00431819	-0.115205	0.0019072	-0.0985245	-0.00058861	-0.0835957	0.00318281	-0.0684855	0.0042111	-0.0526723	0.00640799	-0.0319327	0.0105296	-0.0184821	0.0211036	-0.00438641	0.0322573	0.0159263	0.0470045	0.044164	0.047205	0.0657281	0.0309595	0.0785437	0.0510877	0.0793517	0.046935	0.0912019
Pravoslavlevia_parva	-0.205656	0.0112586	-0.0725361	0.0156727	0.142601	0.0168726	0.154864	0.00792013	-0.203073	0.0127733	-0.199144	0.0175716	-0.190261	0.0222365	-0.176933	0.0198166	-0.159043	0.0178023	-0.142232	0.0160091	-0.129073	0.0145192	-0.114219	0.0114214	-0.0996805	0.0114031	-0.0847646	0.0140367	-0.0700541	0.0157049	-0.0557753	0.0193122	-0.0400315	0.0254276	-0.024665	0.0316161	-0.0106533	0.0454657	0.0172834	0.0634228	0.0512186	0.0578974	0.056175	0.0311063	0.0779057	0.039532	0.0791835	0.0408121	0.0890989
Rubidgea_atrox	-0.202582	0.026499	-0.0588504	0.0234041	0.145039	0.0198583	0.161313	-0.0111573	-0.208714	0.0261344	-0.200983	0.0322667	-0.190945	0.0344277	-0.175186	0.0415342	-0.140148	0.0341703	-0.129448	0.0202869	-0.123526	0.0175883	-0.112341	0.0145971	-0.0993927	0.013404	-0.0860744	0.0159562	-0.0719565	0.0195107	-0.0583139	0.0224961	-0.0451873	0.0303733	-0.0288413	0.0377271	-0.0113152	0.0456314	0.0131037	0.0537936	0.0468846	0.0491374	0.0691135	0.0411008	0.0753459	0.0555245	0.0774534	0.0539258	0.0867761
Sauroctonus_parringtoni	-0.206319	0.0206867	-0.0663703	0.0108174	0.1416	0.00419996	0.151288	-0.0102266	-0.207985	0.0224658	-0.201641	0.027869	-0.189496	0.0307452	-0.176261	0.0281887	-0.156942	0.0270849	-0.140126	0.016259	-0.128328	0.0149969	-0.113152	0.0116892	-0.10003	0.00448866	-0.0837794	0.00606497	-0.0683733	0.0076196	-0.0534375	0.0120993	-0.0385531	0.0237095	-0.0224483	0.0314645	-0.00595678	0.0407195	0.0176561	0.049218	0.0495418	0.0711201	0.0822609	0.0826926	0.085988	0.0512249	0.0750867	0.0560612	0.0723137
Sauroctonus_progressus	-0.211893	0.0161283	-0.0513199	0.02525	0.130892	0.0134847	0.151348	-0.000141366	-0.205839	0.0195498	-0.199208	0.0242927	-0.187434	0.0261352	-0.175841	0.0196144	-0.158816	0.0232224	-0.138352	0.016608	-0.128188	0.0100891	-0.113634	0.0112249	-0.0986444	0.0119944	-0.0839679	0.0137381	-0.0704424	0.0179937	-0.0570477	0.0224547	-0.0407945	0.0284005	-0.0246846	0.0342947	-0.00833761	0.0421904	0.010793	0.0640414	0.0723347	0.107716	0.0898318	0.0523981	0.0780698	0.0559563	0.0690165	0.0522448	0.0897611
Scylacops_capensis	-0.211765	0.0183756	-0.0421027	0.015888	0.144178	0.0158803	0.172089	0.0118221	-0.210389	0.0219411	-0.20276	0.0270163	-0.19128	0.0276675	-0.178002	0.0244609	-0.157895	0.0218574	-0.144006	0.0115161	-0.132457	0.00619996	-0.116389	0.00278816	-0.100752	0.0045633	-0.0856362	0.00769451	-0.0709673	0.0113628	-0.0562777	0.0136972	-0.0385647	0.0166798	-0.0210956	0.0208774	-0.0032582	0.0262591	0.0201558	0.0336548	0.0523885	0.0406464	0.0735889	0.0372017	0.0704177	0.041777	0.0728814	0.0316076	0.0918474
Smilesaurus_ferox	-0.218279	0.0239399	-0.0470011	0.0401986	0.135196	0.0072188	0.152592	-0.0108564	-0.205104	0.0279946	-0.196432	0.0289539	-0.184392	0.0280803	-0.172139	0.0210082	-0.1562	0.0134641	-0.141019	0.00543773	-0.126879	0.00654137	-0.113134	0.0109258	-0.0994171	0.0150521	-0.0866821	0.0186029	-0.0756332	0.0250957	-0.0622757	0.033307	-0.045748	0.0409472	-0.0297337	0.0478476	-0.0130633	0.0571438	0.0134517	0.0747183	0.0647657	0.0666617	0.0604097	0.0719256	0.0505835	0.073526	0.0833995	0.0492525	0.0940984
Suchogorgon_golubevi	-0.196805	0.0139347	-0.0531967	0.0125408	0.139613	0.0181527	0.152875	0.00529335	-0.204665	0.0129043	-0.201283	0.0200486	-0.192028	0.0202181	-0.178407	0.0230705	-0.160585	0.0185922	-0.143365	0.0173833	-0.130981	0.0129293	-0.116619	0.00897371	-0.101712	0.00470157	-0.0855434	0.0059723	-0.0703338	0.00755934	-0.055587	0.0113262	-0.0383944	0.0169807	-0.0211781	0.0229795	-0.00484352	0.0322744	0.0163104	0.0455154	0.0482274	0.065343	0.0894353	0.0754192	0.0764363	0.0543264	0.0705743	0.0537854	0.0910497
Sycosaurus_nowaki	-0.220229	0.0243201	-0.0666846	0.0183486	0.138909	0.0131108	0.150047	-0.00485561	-0.208721	0.0286891	-0.199029	0.0282789	-0.190004	0.0269782	-0.176415	0.0305088	-0.154229	0.0260036	-0.140299	0.0121783	-0.128449	0.0091368	-0.114744	0.00357578	-0.0978269	0.00770035	-0.0825284	0.0109526	-0.0689746	0.0176265	-0.054606	0.021373	-0.039337	0.0292642	-0.0224493	0.0355975	-0.00524939	0.0426047	0.017834	0.0520723	0.0519551	0.0680488	0.0856873	0.073554	0.0735631	0.0602586	0.0566161	0.0431979	0.0914925
Viatkogorgon_ivakhnenkoi	-0.216413	0.0135702	-0.0587736	0.0214084	0.13099	0.00807205	0.153658	0.000898609	-0.207788	0.0185969	-0.200211	0.0202671	-0.189086	0.0227366	-0.176098	0.0184708	-0.157885	0.0181197	-0.141523	0.013866	-0.130245	0.0157476	-0.114077	0.0156783	-0.0985473	0.0137664	-0.0842001	0.0153947	-0.0708512	0.0185197	-0.0569992	0.0231528	-0.038937	0.0241261	-0.0233172	0.0305457	-0.00620896	0.0371153	0.0168279	0.0452718	0.0504071	0.0602167	0.0728006	0.067599	0.0787412	0.0615329	0.0641701	0.0523056	0.079605
Ophiacodon_mirus	-0.228992	0.0360183	-0.0233412	0.00956389	0.134797	0.0279642	0.160453	0.00612148	-0.206894	0.0341928	-0.199825	0.0254463	-0.197135	0.0172794	-0.184755	0.0101226	-0.16441	0.00569638	-0.146892	0.00244058	-0.133185	-7.66e-05	-0.116608	0.00145001	-0.101063	0.00101409	-0.0851762	0.00152826	-0.0697463	0.00233111	-0.0545146	0.00365224	-0.0366687	0.00643826	-0.0187698	0.00983128	0.00450363	0.0142792	0.0256766	0.0284615	0.0569764	0.0375477	0.0789176	0.0395032	0.0807591	0.0392421	0.0804255	0.0393101	0.0912717
Ophiacodon_retroversus	-0.233842	0.037374	-0.0325425	0.00268574	0.134076	0.0258037	0.17081	0.0147376	-0.206456	0.0326213	-0.200953	0.0228802	-0.19493	0.0172798	-0.182243	0.0126876	-0.163028	0.00879748	-0.145621	0.00768443	-0.133046	0.00525213	-0.117819	0.00262422	-0.102362	0.000749246	-0.0866291	-0.000768131	-0.0701995	-0.00174827	-0.0553219	0.00103762	-0.035843	0.00200796	-0.0180868	0.00592019	0.00075274	0.0112391	0.0240434	0.0189222	0.0601243	0.0319477	0.0819267	0.0426649	0.082393	0.0403684	0.081982	0.0389623	0.0918221
Ophiacodon_uniformis	-0.221881	0.0245965	-0.0143514	0.0128229	0.13539	0.0235451	0.164406	0.0111547	-0.210122	0.0202406	-0.20355	0.0188807	-0.195645	0.0152262	-0.183214	0.0105838	-0.165191	0.00447049	-0.146416	0.00116819	-0.13258	0.00176608	-0.116906	0.00133431	-0.101122	0.00190344	-0.0855523	0.00324998	-0.0705573	0.0048542	-0.0553545	0.00544781	-0.0380164	0.00856349	-0.0189258	0.010228	-0.000494403	0.0147385	0.0248912	0.0225612	0.0601332	0.0408329	0.0800143	0.0476961	0.0791362	0.0375477	0.0795311	0.0355206	0.0909075
Stereorachis_dominans	-0.206561	0.0245516	-0.0222529	0.0248033	0.138358	0.029568	0.168747	0.0111088	-0.20575	0.0300964	-0.194306	0.0313434	-0.187319	0.0263209	-0.176938	0.0176145	-0.159573	0.0088981	-0.142194	0.0027942	-0.128574	0.000285918	-0.113447	0.00126346	-0.0993267	0.00500189	-0.083054	0.00391458	-0.068043	0.0071504	-0.0553747	0.0132141	-0.0391948	0.0196227	-0.0228423	0.025695	-0.00520671	0.031586	0.0154787	0.0442334	0.0489178	0.0565554	0.0728821	0.056588	0.0753627	0.052939	0.0771147	0.0511609	0.0894147
Varanosaurus_acutirostris	-0.23723	0.0247812	0.0100179	0.010021	0.136909	0.0192386	0.156773	0.0189033	-0.212954	0.023554	-0.207267	0.0198202	-0.198825	0.0167365	-0.184863	0.0123799	-0.16557	0.00982501	-0.148443	0.00668773	-0.134943	0.00486216	-0.119099	0.00374764	-0.103287	0.00251704	-0.0864731	-0.00116658	-0.0698748	-0.00179536	-0.0532094	-0.00328336	-0.0277244	-0.00664354	-0.00726472	-0.000539327	0.00780209	0.00812356	0.0268108	0.0190873	0.0568532	0.0267171	0.0791376	0.0277646	0.080865	0.0270109	0.0817934	0.0274472	0.0929789
Cutleria_sp	-0.236558	0.0123984	-0.00433547	0.0399942	0.12349	0.0201324	0.147758	0.0031262	-0.213389	0.0311072	-0.198844	0.0222595	-0.190893	0.0136666	-0.178265	0.0104764	-0.159513	0.0065449	-0.141726	0.00842496	-0.128921	0.00832055	-0.113732	0.00972907	-0.0987497	0.0116693	-0.0837535	0.0136379	-0.0690894	0.0150424	-0.0562004	0.0224897	-0.0374812	0.0221569	-0.0230497	0.0415407	-0.00112828	0.0539117	0.0202495	0.0523142	0.0502949	0.048176	0.0698778	0.039645	0.0744868	0.0383009	0.0774381	0.0364344	0.0890836
Dimetrodon_grandis	-0.220403	0.0175046	-0.0196919	0.0419465	0.135863	0.0199012	0.149297	-0.0127879	-0.204121	0.0273933	-0.195502	0.0289246	-0.184226	0.0242012	-0.174642	0.0156836	-0.155479	0.0084581	-0.138316	0.00978711	-0.126418	0.0119569	-0.111636	0.0136953	-0.0964006	0.00956643	-0.0806239	0.00880325	-0.0678881	0.0142064	-0.0550871	0.0188	-0.0403753	0.0249162	-0.02761	0.0358516	-0.0135107	0.0503015	0.0120163	0.0663413	0.0529603	0.0690223	0.0772347	0.060137	0.0812428	0.0592152	0.084745	0.0554582	0.096937
Dimetrodon_limbatus	-0.217721	0.00366005	-0.00616574	0.0466274	0.134289	0.0117509	0.146712	-0.00440916	-0.203683	0.0195909	-0.197192	0.0204319	-0.188274	0.0193681	-0.177266	0.0148681	-0.161416	0.00371939	-0.14111	0.00677602	-0.128508	0.00834456	-0.114296	0.0113051	-0.100123	0.0158557	-0.0853174	0.0191618	-0.0711229	0.0206643	-0.0574126	0.0237619	-0.0412823	0.0288726	-0.0253227	0.0372853	-0.00910259	0.0472567	0.0153119	0.0621798	0.0531594	0.0680241	0.0793781	0.0632443	0.082992	0.0566791	0.0874258	0.0523687	0.0958489
Dimetrodon_loomisi	-0.20754	0.00248077	0.0159108	0.03188	0.14823	0.012258	0.163047	-0.0178297	-0.202012	0.024823	-0.198355	0.0215861	-0.191542	0.0239131	-0.181555	0.0175136	-0.163162	0.00586024	-0.144133	0.00440206	-0.131877	0.00385641	-0.115901	0.00210478	-0.0999203	0.00244745	-0.0844575	0.00420639	-0.0699828	0.00746837	-0.0544201	0.00743847	-0.0328241	0.00576473	-0.0175497	0.0145179	-0.00417418	0.027382	0.0187814	0.03596	0.0519592	0.0494909	0.0752708	0.0527984	0.0782098	0.0521292	0.082814	0.0537988	0.0975973
Dimetrodon_milleri	-0.212724	0.0277293	-0.0091006	0.0364735	0.132792	0.0270085	0.156868	-0.00109045	-0.207948	0.0315815	-0.196669	0.0354774	-0.184999	0.0320304	-0.173118	0.0261631	-0.159341	0.0153703	-0.143735	0.00814876	-0.130914	-0.000499085	-0.111683	-0.00464736	-0.096106	-0.00168648	-0.078882	-0.00129764	-0.0628808	0.00293295	-0.0518932	0.0107752	-0.0335406	0.0151016	-0.0225721	0.0277507	-0.00969729	0.0429138	0.014364	0.060137	0.0507863	0.061016	0.0743204	0.0553366	0.0779691	0.0536493	0.0809137	0.0522901	0.0940086
Dimetrodon_natalis	-0.205864	0.00948904	0.0122505	0.0373839	0.145289	0.0246748	0.161504	-0.000442385	-0.197007	0.0151904	-0.199987	0.018515	-0.192292	0.0154997	-0.179286	0.0172379	-0.162477	0.0110136	-0.142572	0.000672471	-0.128289	-0.000118587	-0.114223	0.0021706	-0.0973301	-0.000131752	-0.0790084	-0.001878	-0.064146	0.00162403	-0.0502656	0.00593145	-0.030503	0.00974402	-0.0203531	0.0234956	0.00196101	0.0255393	0.0190492	0.0423753	0.0490259	0.0623182	0.0749988	0.0636726	0.0792074	0.0602458	0.0829852	0.0595891	0.0958305
Eohaptodus_garnettensis	-0.214852	0.0143099	-0.0501986	0.0254083	0.135365	0.00933203	0.156639	-0.0064257	-0.206175	0.0160415	-0.199335	0.0150528	-0.190381	0.0126434	-0.176865	0.0103366	-0.158731	0.00943545	-0.142266	0.00879889	-0.12977	0.00970347	-0.114603	0.00977351	-0.100023	0.0116647	-0.085793	0.0153026	-0.0713008	0.0186125	-0.057662	0.0214055	-0.0408848	0.0280115	-0.0239892	0.0328103	-0.0068669	0.0382573	0.0162572	0.0458395	0.051402	0.0554296	0.0750131	0.0602426	0.0782202	0.0530833	0.0802492	0.0486636	0.0920465
Haptodus_baylei	-0.23399	0.0154705	-0.0461013	0.0228435	0.129856	0.0166488	0.145326	-0.00154134	-0.207924	0.0193654	-0.201339	0.0142072	-0.191521	0.0127904	-0.177875	0.0122783	-0.15971	0.0111553	-0.14362	0.012259	-0.130822	0.014351	-0.114732	0.0135748	-0.0995605	0.0139028	-0.0846213	0.0150349	-0.0699237	0.0174603	-0.0556572	0.0192721	-0.0384274	0.0236235	-0.0218889	0.0293931	-0.00455608	0.0358771	0.0183659	0.045611	0.0540124	0.0540424	0.0768392	0.0462938	0.0766132	0.0390663	0.0782931	0.0368392	0.0892836
Ianthodon_schultzei	-0.226881	0.0127404	-0.0333238	0.0203106	0.141441	0.0113893	0.154162	-0.00195919	-0.207505	0.0211431	-0.201396	0.0128464	-0.192481	0.00976243	-0.178471	0.00853596	-0.160759	0.00544922	-0.143865	0.00276703	-0.130496	0.00273833	-0.114951	0.00394296	-0.0996814	0.00552934	-0.0842196	0.00646383	-0.0694337	0.00922946	-0.0549772	0.0122617	-0.0379596	0.0174808	-0.0211092	0.023429	-0.00398853	0.0298921	0.0196721	0.0370504	0.0536315	0.0518216	0.0768168	0.0546665	0.0786563	0.0479198	0.0803608	0.0456743	0.0929035
Palaeohatteria_longicaudata	-0.2185	0.0126159	-0.00465401	0.0301628	0.146256	0.0188932	0.165429	-0.00295283	-0.205762	0.015349	-0.201394	0.014783	-0.193897	0.0124399	-0.179247	0.00758627	-0.16042	0.00617409	-0.143169	0.00321386	-0.129472	0.00358034	-0.114776	0.00556177	-0.100139	0.00936718	-0.0844307	0.00828233	-0.0687468	0.00880789	-0.0550725	0.0139197	-0.0364269	0.0154875	-0.019801	0.0221897	-0.0042998	0.0322525	0.0185436	0.0407692	0.0524357	0.05023	0.0710447	0.0413854	0.0736679	0.0388804	0.0773483	0.037406	0.0899507
Pantelosaurus_saxonicus	-0.214012	0.0110813	-0.0482338	0.0327809	0.128698	0.0125761	0.158978	-0.00562847	-0.207883	0.0192876	-0.197749	0.0167175	-0.188629	0.0138754	-0.175607	0.0116959	-0.157653	0.00976414	-0.14113	0.00850994	-0.128696	0.0083889	-0.11425	0.00952466	-0.100393	0.0131254	-0.0862484	0.0164868	-0.0734689	0.0200413	-0.0619887	0.0256066	-0.0464614	0.0345366	-0.0292643	0.0424141	-0.0123871	0.0495874	0.0115146	0.0587558	0.0485349	0.0656431	0.0746392	0.0620497	0.0776418	0.0538879	0.0803397	0.0505119	0.0913361
Secodontosaurus_obtusidens	-0.252511	0.0162252	-0.00475355	0.0273639	0.124706	0.0130061	0.13993	-0.00257201	-0.216831	0.0316178	-0.205895	0.0271031	-0.197157	0.0129668	-0.186139	0.00573803	-0.16613	0.00263026	-0.147228	0.00264046	-0.133114	0.00365921	-0.117155	0.00592405	-0.101324	0.0070278	-0.0855129	0.00904293	-0.0697403	0.00944357	-0.0532672	0.00921582	-0.0340791	0.0132251	-0.017166	0.0207961	-0.000480192	0.0298641	0.0214084	0.0403561	0.0557174	0.0464585	0.0762309	0.0402068	0.0753935	0.0354747	0.0779664	0.0337331	0.0893824
Sphenacodon_ferocior	-0.224502	0.0265448	-0.0276042	0.0274742	0.139902	0.0172168	0.154744	-0.00640657	-0.204116	0.0325184	-0.194491	0.0277738	-0.184527	0.0256509	-0.173977	0.0175536	-0.156364	0.01026	-0.139932	0.0103281	-0.127395	0.0100536	-0.112269	0.00506778	-0.0971199	0.00598331	-0.0819273	0.00726025	-0.0672214	0.00955125	-0.0533443	0.0133397	-0.0373645	0.0195286	-0.0231483	0.0282627	-0.00905258	0.0393484	0.00899054	0.0541948	0.041579	0.0752426	0.0759216	0.0636394	0.0791909	0.0554572	0.0823931	0.0531589	0.0938941
Sphenacodon_ferox	-0.225484	0.00740375	-0.0111358	0.053762	0.128614	0.00738193	0.143779	-0.0133925	-0.218353	0.0279964	-0.197402	0.0261908	-0.186705	0.017932	-0.175687	0.0116798	-0.158103	0.0053431	-0.139089	0.00551952	-0.126335	0.00852233	-0.111931	0.0107994	-0.0981777	0.015318	-0.0839037	0.0183173	-0.0704882	0.020955	-0.0582238	0.0269321	-0.0431523	0.0322523	-0.0286212	0.046426	-0.0113885	0.0599256	0.0200175	0.0758828	0.0588356	0.0685266	0.0774415	0.0552253	0.0818345	0.052375	0.0855962	0.0490896	0.094992
Annatherapsidus_petri	-0.216638	0.0178875	-0.0894029	0.00788446	0.145093	0.00670816	0.155371	-0.0170838	-0.206289	0.0201289	-0.198582	0.0225148	-0.187271	0.0231331	-0.175896	0.0158518	-0.158084	0.0121079	-0.141768	0.00788464	-0.129069	0.00704641	-0.114128	0.00400635	-0.0989478	0.00241002	-0.0834853	0.00682876	-0.0688405	0.00974121	-0.0550272	0.0148631	-0.0368981	0.0139012	-0.0217438	0.0257855	-0.00673663	0.0358572	0.0119951	0.0508936	0.0435229	0.0734715	0.0800242	0.0705487	0.0783597	0.0512464	0.0777868	0.0424577	0.0929983
Ericiolacerta_parva	-0.207248	0.012547	-0.0428929	0.00579716	0.156688	0.0207316	0.170514	0.0035689	-0.205162	0.0172784	-0.200057	0.0194149	-0.190371	0.0262348	-0.179015	0.0198143	-0.162201	0.0113171	-0.145402	0.00899043	-0.133104	0.00585093	-0.117624	0.00295228	-0.101737	0.00242507	-0.0869269	0.00521103	-0.072414	0.00408823	-0.0567057	0.00346037	-0.039242	0.00613069	-0.0199272	0.00951357	-0.00232237	0.0172574	0.019351	0.0240551	0.0534407	0.0311695	0.0770834	0.0356423	0.0775725	0.0367438	0.078854	0.0493595	0.113527
Choerosaurus_dejageri	-0.216022	0.0124033	-0.0661428	0.00708834	0.146695	0.00906524	0.170683	-0.0103391	-0.207892	0.0151167	-0.200387	0.0172678	-0.193776	0.0224374	-0.180659	0.0258772	-0.160525	0.0244017	-0.142786	0.0150535	-0.132599	0.00669686	-0.118875	0.00133793	-0.102667	0.000282608	-0.0860862	0.00250034	-0.0707924	0.00388016	-0.0556434	0.00739596	-0.038105	0.00987664	-0.0206034	0.0144726	-0.00272891	0.0178829	0.0215378	0.0238473	0.0574663	0.0344363	0.0797715	0.03986	0.0715601	0.0414917	0.0782212	0.0446081	0.0807406
Glanosuchus_macrops	-0.203404	0.0271072	-0.0977913	0.00602032	0.13805	0.00931202	0.14953	-0.0141927	-0.204935	0.0271733	-0.198066	0.0261097	-0.186616	0.0245549	-0.17568	0.0176652	-0.16037	0.00887534	-0.143137	0.0047878	-0.129911	0.00508764	-0.114609	0.00284914	-0.0989671	0.00490099	-0.0835064	0.00675557	-0.0686592	0.00414745	-0.0538256	0.0070424	-0.0387124	0.0230922	-0.0257835	0.0345434	-0.0141835	0.0470333	0.00517611	0.0616749	0.0497081	0.104593	0.0976886	0.0756231	0.0756272	0.0582768	0.0623588	0.0603057	0.0943444
Gorynychus_masyutinae	-0.22815	0.00720976	-0.0228127	0.040124	0.128956	0.00896273	0.146767	-0.000680706	-0.208918	0.0290105	-0.197513	0.0285832	-0.187447	0.0281562	-0.171854	0.0304085	-0.154148	0.0181431	-0.138093	0.0156664	-0.126314	0.0145721	-0.112241	0.0139654	-0.0980012	0.0146589	-0.0842413	0.01846	-0.070593	0.0244809	-0.0564508	0.030234	-0.040826	0.0324175	-0.0245021	0.0390485	-0.0076817	0.0448989	0.0129975	0.0637921	0.0680032	0.0843453	0.0804176	0.0584564	0.0770594	0.0521875	0.0771962	0.0414594	0.0914205
Hofmeyria_atavus	-0.205431	0.0258901	-0.056898	0.00713494	0.144927	0.00816805	0.165502	-0.00739168	-0.208192	0.0271002	-0.198404	0.0283976	-0.18954	0.0258268	-0.174895	0.0251709	-0.158294	0.0162205	-0.142225	0.0113174	-0.131415	0.00482287	-0.115974	0.00216387	-0.100477	0.000363716	-0.0844905	-8.52e-05	-0.0686755	0.00192142	-0.0536115	0.0071973	-0.0367837	0.014117	-0.0230563	0.0257063	-0.0113944	0.0380409	0.00365059	0.0573611	0.037001	0.0862186	0.0833463	0.0775258	0.0661852	0.0527056	0.0695229	0.0366652	0.0933116
Ictidosaurus_augusticeps	-0.210979	0.0270089	-0.0438384	0.00303667	0.144166	0.0108659	0.159373	-0.00548854	-0.209151	0.0310658	-0.196757	0.0361539	-0.185598	0.0338586	-0.165125	0.0338494	-0.154229	0.0201052	-0.144745	0.00745803	-0.133238	0.000859117	-0.117232	-0.00794469	-0.0985507	-0.00948302	-0.0830196	-0.0079588	-0.0663946	-0.00630443	-0.0497077	-0.000665239	-0.0325416	0.0101542	-0.0196545	0.021913	-0.0105967	0.0364456	0.00485673	0.0604158	0.0369247	0.0828568	0.0670141	0.105373	0.11486	0.106	0.0900994	0.0355598	0.0724655
Ictidosuchoides_longiceps	-0.223209	0.0212439	-0.0701874	0.00189723	0.144528	0.00451619	0.152341	-0.0131604	-0.209774	0.0259817	-0.200949	0.0220432	-0.192138	0.0185056	-0.180322	0.0129759	-0.162308	0.00738083	-0.144937	0.00436828	-0.13209	0.00201542	-0.116424	0.000151637	-0.10058	-0.000752612	-0.0846226	-0.000190253	-0.0691445	0.000860757	-0.0539902	0.00351904	-0.036267	0.00537711	-0.0180673	0.00922056	0.00155855	0.0177032	0.0251543	0.0348126	0.0469461	0.0631961	0.0577656	0.0825679	0.0920736	0.0783674	0.0888383	0.0462205	0.0828475
Jiufengia_jiai	-0.21778	0.0408777	-0.0464699	0.012274	0.134987	0.0402248	0.148758	0.0127697	-0.200034	0.0333039	-0.194631	0.0307026	-0.185544	0.0269587	-0.17664	0.0182501	-0.159008	0.0133843	-0.142074	0.0116776	-0.129361	0.0112462	-0.114352	0.0086601	-0.0992069	0.00806748	-0.0839355	0.009373	-0.0691274	0.0106567	-0.0545684	0.0110883	-0.0367823	0.0146448	-0.0200748	0.0174613	-0.00308127	0.0194154	0.0208265	0.0220988	0.058108	0.0311355	0.0821571	0.0386907	0.0836953	0.0398031	0.0830029	0.0399433	0.0922801
Karenites_ornamentatus	-0.216654	0.0108039	-0.0577511	0.00562258	0.144839	0.013223	0.154688	-0.00520356	-0.206848	0.0196206	-0.199285	0.0187167	-0.19007	0.01821	-0.178077	0.0144628	-0.165194	0.0035847	-0.146394	-0.00139773	-0.130715	0.00127626	-0.115215	0.00180166	-0.0997059	0.00114167	-0.0839871	0.00358188	-0.0690853	0.00523385	-0.0546982	0.00612773	-0.0361253	0.009387	-0.0185955	0.0149107	3.84e-05	0.0211919	0.0228986	0.0335039	0.0555106	0.0507048	0.0751958	0.0607268	0.0796368	0.0575792	0.0862441	0.0573712	0.0979307
Lycideops_longiceps	-0.208466	0.024294	-0.0647412	-0.00567981	0.149648	0.00933646	0.158083	-0.00435325	-0.211759	0.024631	-0.203575	0.0273894	-0.191784	0.0262797	-0.182353	0.0179864	-0.164601	0.0107944	-0.147102	0.00768272	-0.134787	0.00379667	-0.119584	0.000566225	-0.104029	-0.00236156	-0.0886195	-0.00356304	-0.0742628	-0.006769	-0.0579067	-0.00640913	-0.0377714	-0.00538547	-0.0165616	-0.000430464	0.0055976	0.0106248	0.0290427	0.0274067	0.0577351	0.0514216	0.0735315	0.0656542	0.0853502	0.0556991	0.0829365	0.0461094	0.0905185
Lycosuchus_vanderrieti	-0.210082	0.0163651	-0.0482594	0.0132611	0.143436	0.0132633	0.168365	-0.0193592	-0.211879	0.0207039	-0.205566	0.0315627	-0.187085	0.029865	-0.173103	0.0240189	-0.156393	0.0168994	-0.140746	0.0112997	-0.129277	0.00602487	-0.11405	0.00356194	-0.0985607	0.00217396	-0.0826767	0.00281339	-0.0682106	0.0064767	-0.0539485	0.00996996	-0.0395655	0.0194848	-0.0244631	0.0282099	-0.00931205	0.0374646	0.010458	0.0527187	0.0460641	0.0708214	0.0782997	0.0620128	0.0807367	0.0509148	0.0790194	0.0418607	0.0924745
Mirotenthes_digitipes	-0.196567	0.0204493	-0.0793618	-0.000234983	0.159623	0.00152539	0.166511	-0.0210119	-0.207011	0.0172601	-0.200889	0.0244503	-0.189039	0.0281098	-0.172189	0.0268929	-0.156628	0.016224	-0.146508	0.0050561	-0.135121	-0.00166147	-0.118435	-0.00657144	-0.101203	-0.00609449	-0.0852883	-0.00569623	-0.0699041	-0.003979	-0.0540918	0.00464367	-0.0400846	0.0188111	-0.0263183	0.029135	-0.0147617	0.0415206	0.00198679	0.0574339	0.0284404	0.086977	0.0806967	0.0951732	0.078357	0.0507842	0.0597391	0.052874	0.0596478
Moschorhinus_kitchingi	-0.219258	0.0279792	-0.0744521	0.0145557	0.139276	0.00843311	0.152191	-0.0139087	-0.206224	0.028451	-0.197312	0.0268295	-0.187811	0.0236126	-0.175499	0.0190494	-0.158577	0.0128148	-0.142142	0.00945334	-0.129615	0.00827071	-0.114512	0.00804082	-0.0998031	0.00998716	-0.0850922	0.0135487	-0.0697978	0.0151572	-0.0551779	0.0169763	-0.0383327	0.0219538	-0.0211269	0.0252386	-0.0041013	0.0317542	0.0177932	0.0436137	0.051452	0.0584373	0.0730213	0.0688987	0.077843	0.0722549	0.118762	0.060726	0.102807
Mupashi_migrator	-0.226399	0.0187744	-0.0700638	0.00357462	0.142902	0.0135981	0.163253	-0.00471115	-0.208237	0.0208823	-0.200647	0.0203742	-0.191297	0.0204054	-0.178306	0.0235687	-0.163058	0.0072644	-0.148096	-0.000783989	-0.132225	-0.00010544	-0.115751	0.00342597	-0.100638	0.000943285	-0.0850588	0.00141479	-0.0698848	0.00249378	-0.0550222	0.00461011	-0.0370095	0.0093642	-0.0195748	0.0159484	-0.0021175	0.0229853	0.0213007	0.0312113	0.0556504	0.0442842	0.0766186	0.0516967	0.0801505	0.0562727	0.0990184	0.0415948	0.0897912
Olivierosuchus_parringtoni	-0.235433	0.00937415	-0.0818009	0.0130662	0.138551	0.00179936	0.142828	-0.0152609	-0.208467	0.0171244	-0.200905	0.01625	-0.191574	0.0132431	-0.17794	0.0120119	-0.159645	0.0114052	-0.14303	0.00604828	-0.129819	0.00649817	-0.114158	0.00619818	-0.0985227	0.0063178	-0.0832899	0.0103541	-0.0689915	0.0154321	-0.0540109	0.0177808	-0.0374653	0.0241916	-0.0203479	0.0292639	-0.00318501	0.035859	0.0200211	0.0450473	0.0552827	0.0659579	0.08242	0.059729	0.0988708	0.0482249	0.0837757	0.0428368	0.0974653
Ophidostoma_tatarinovi	-0.199226	0.0393137	-0.0854463	-0.00410097	0.152538	0.0263652	0.173196	0.0140014	-0.213005	0.0408321	-0.195085	0.0458435	-0.179506	0.0416942	-0.168307	0.0347981	-0.154645	0.0254246	-0.141136	0.016853	-0.131365	0.0110457	-0.119123	0.00458384	-0.107561	-0.0020636	-0.0941818	-0.0069088	-0.0784444	-0.00942206	-0.0605364	-0.00699337	-0.0469908	-0.0123795	-0.0220446	-0.0042942	-0.00127693	0.0102813	0.0228339	0.0249016	0.0543889	0.0443896	0.0756315	0.0520017	0.0736635	0.0553314	0.077179	0.0431421	0.0890824
Pristerognathus_polyodon	-0.217626	0.0208277	-0.0644527	0.0128965	0.137169	0.012591	0.158939	-0.012689	-0.205499	0.0239476	-0.197217	0.0229136	-0.18806	0.0200705	-0.17483	0.0186162	-0.158465	0.0113581	-0.143149	0.00327255	-0.128993	0.00417781	-0.113496	0.00406312	-0.0984462	0.00707584	-0.0831747	0.00829842	-0.0686129	0.0111568	-0.054495	0.0146455	-0.039018	0.0229413	-0.0221843	0.0283899	-0.00583705	0.035758	0.0147908	0.0484139	0.0432727	0.0683779	0.0642804	0.0857906	0.0909123	0.0843821	0.0960976	0.047396	0.0953424
Promoschorhynchus	-0.198239	0.00694412	-0.0655506	0.0087317	0.143164	0.0170652	0.157875	-0.00186389	-0.200975	0.00550244	-0.196585	0.00966856	-0.190312	0.0163169	-0.177248	0.0194948	-0.159423	0.016477	-0.143666	0.0106562	-0.131256	0.00736032	-0.116132	0.00734981	-0.100935	0.00619392	-0.0857515	0.00756946	-0.0711649	0.00689586	-0.056374	0.00964036	-0.0391866	0.0142436	-0.0211188	0.0190468	-0.00604109	0.0312065	0.0136091	0.0455242	0.0397271	0.0709122	0.0802464	0.0957276	0.102043	0.0876166	0.0954309	0.0361234	0.0915352
Purlovia_maxima	-0.202276	0.00504707	-0.0471786	0.0316726	0.149603	0.00675391	0.16328	-0.0239311	-0.197545	0.0135168	-0.193323	0.0161023	-0.185693	0.0275236	-0.172136	0.0222574	-0.154415	0.024147	-0.137617	0.0179959	-0.126302	0.0180132	-0.11163	0.0155123	-0.0979329	0.0147201	-0.0842204	0.0152135	-0.0717907	0.0161968	-0.0617096	0.021715	-0.0502512	0.0277473	-0.0404919	0.0349286	-0.0337196	0.0504011	-0.00950528	0.0831198	0.0451847	0.0949723	0.0792678	0.0802555	0.0852806	0.071355	0.0911459	0.066307	0.106397
Scalopodon_tenuisfrons	-0.224265	0.0166227	-0.067678	0.00611892	0.145031	0.00835277	0.162786	-0.00779267	-0.207672	0.0200426	-0.200698	0.0187979	-0.191895	0.0156799	-0.1787	0.0138956	-0.161279	0.00876731	-0.144287	0.00568117	-0.131556	0.00344544	-0.11562	0.00309482	-0.100244	0.00441935	-0.0849903	0.00283288	-0.0696976	0.00470308	-0.0549201	0.00757574	-0.0372068	0.0118871	-0.0200718	0.0159845	-0.00213559	0.0190506	0.0226075	0.0250276	0.058262	0.0373418	0.0760928	0.0471575	0.0886898	0.0565349	0.0908616	0.0476592	0.0939236
Scalopolacerta_hoffmanni	-0.211499	0.00986531	-0.0373945	0.0132623	0.141001	0.0206693	0.159985	0.00179769	-0.202507	0.0137694	-0.199678	0.0171866	-0.1917	0.0201767	-0.181384	0.0136456	-0.162295	0.00384919	-0.144003	0.000339507	-0.130367	-0.000338984	-0.114708	0.000216406	-0.0994967	0.00206182	-0.0843387	0.00444131	-0.069962	0.00781308	-0.0557924	0.0106587	-0.0377846	0.0138017	-0.0207541	0.0184029	-0.00252463	0.0232618	0.0213237	0.0316306	0.0528485	0.048481	0.0748858	0.0609269	0.104536	0.0688679	0.105979	0.0584814	0.100349
Scaloposaurus_constrictus	-0.222593	0.0170381	-0.0662747	-0.00068026	0.151974	0.000531886	0.162988	-0.0138298	-0.207758	0.0214758	-0.200367	0.021029	-0.191088	0.0195904	-0.179382	0.0141647	-0.16226	0.00802471	-0.145641	0.00258538	-0.132152	0.00101391	-0.116618	-0.000789377	-0.100901	-0.00161754	-0.0855449	-0.00185712	-0.0704296	-0.00229504	-0.0549654	-0.000206644	-0.0358618	0.00648464	-0.0188744	0.013668	-0.0013083	0.0199401	0.0218184	0.0288247	0.0569659	0.0420123	0.0765332	0.0530108	0.0804904	0.0559629	0.0976551	0.0585434	0.0985099
Scylacosaurus_sclateri	-0.21274	0.0239033	-0.0739398	0.0046276	0.146012	0.00639634	0.164897	-0.00909573	-0.206129	0.0259661	-0.197908	0.0248285	-0.188373	0.0236983	-0.174959	0.0213523	-0.156878	0.0157737	-0.142978	0.00661153	-0.130159	0.00384505	-0.1145	0.0029692	-0.0990823	0.00309971	-0.0836431	0.0037163	-0.0688503	0.00455099	-0.0543559	0.00449184	-0.0371935	0.0160955	-0.0221831	0.0257755	-0.00703376	0.0360416	0.0143903	0.0486766	0.0485738	0.0664675	0.0744831	0.0701104	0.0876374	0.0722117	0.0747132	0.0529633	0.0693874
Tetracynodon_darti	-0.214658	0.019403	-0.042937	0.00355714	0.143381	0.0171218	0.15176	-0.00114696	-0.21098	0.0257375	-0.203278	0.0232296	-0.195867	0.018654	-0.184034	0.013309	-0.165262	0.00481814	-0.146479	0.00481123	-0.134998	0.000578548	-0.118932	-0.00196322	-0.102111	-0.00186267	-0.0858082	-0.000875466	-0.0704128	0.0003484	-0.0551981	0.00166067	-0.0367931	0.0032215	-0.0179677	0.00660395	0.000305632	0.0114019	0.0239028	0.0174297	0.0631463	0.0268632	0.0852426	0.0365804	0.0806487	0.0427398	0.0997488	0.0672126	0.128928
Theriognathus_microps	-0.213043	0.0313221	-0.078887	-0.00109321	0.144373	0.0184735	0.165654	-0.0013912	-0.207389	0.0321008	-0.199643	0.0305207	-0.188765	0.0296966	-0.176145	0.0237448	-0.159182	0.0169044	-0.145503	0.00739724	-0.133165	0.00393942	-0.118755	-0.00105912	-0.10259	-0.00240775	-0.0868264	-0.00360805	-0.0711699	-0.00320292	-0.0555243	-0.00130681	-0.0356948	0.00820098	-0.0182734	0.0177087	-0.00178463	0.029532	0.0137554	0.0501424	0.0505286	0.064905	0.0696147	0.0537015	0.0650795	0.0543072	0.0660349	0.0314426	0.0926381
Viatkosuchus_sumini	-0.207834	0.00773858	-0.0885508	0.0112195	0.136015	0.00906754	0.150789	-0.00801665	-0.205428	0.0150897	-0.201469	0.0177145	-0.191776	0.0186646	-0.179225	0.0137222	-0.161482	0.00968413	-0.145676	0.00254008	-0.131345	0.0060791	-0.116088	0.00783168	-0.101442	0.0117684	-0.0862293	0.0147264	-0.0703661	0.0140956	-0.0554194	0.01101	-0.0381107	0.0169513	-0.0217036	0.0248517	-0.0060859	0.0353489	0.0155797	0.0477746	0.0481066	0.0657492	0.080069	0.0695663	0.086136	0.0619511	0.092993	0.0535088	0.0966499
Zorillodontops_gracilis	-0.206545	0.0148603	-0.0481908	0.00712017	0.138814	0.0238889	0.162893	0.0102249	-0.207114	0.0187136	-0.202426	0.0232459	-0.191592	0.0255206	-0.179145	0.0201799	-0.161291	0.0207813	-0.143386	0.0138504	-0.134236	0.00502001	-0.117448	0.00432381	-0.101741	0.00508128	-0.0862957	0.00339124	-0.070724	0.00531338	-0.05616	0.00721553	-0.0379016	0.00965959	-0.0190893	0.0129676	0.00158538	0.0193897	0.0224487	0.0348801	0.0505262	0.0604719	0.0745917	0.0574454	0.0802715	0.0534467	0.0790967	0.0359785	0.0926628
Aerosaurus_wellesi	-0.215112	0.0104702	0.000901731	0.0121866	0.149897	0.0182719	0.175607	0.0109883	-0.209573	0.0118806	-0.206244	0.0143985	-0.19768	0.0107939	-0.182213	0.00878434	-0.164531	0.00662724	-0.14715	0.00494972	-0.134196	0.00458364	-0.118495	0.00356388	-0.102726	0.0038355	-0.0871264	0.00431093	-0.0711983	0.00282925	-0.0558025	0.00384122	-0.0379504	0.00613861	-0.0196342	0.00776597	-0.00220799	0.0121061	0.0195772	0.0172178	0.0542738	0.0213319	0.0783341	0.0228976	0.0782497	0.0236308	0.0789708	0.0236618	0.0913511
Anningia_megalops	-0.204732	0.0138615	-0.0135454	0.0160037	0.145567	0.022348	0.181789	0.012796	-0.210449	0.0140751	-0.204574	0.0157432	-0.195235	0.013604	-0.181645	0.0120714	-0.163715	0.00969474	-0.146362	0.00603675	-0.133513	0.00641076	-0.118348	0.00680599	-0.102919	0.00744059	-0.0873411	0.0074434	-0.0724896	0.00949517	-0.0566715	0.00650017	-0.0353519	0.00560367	-0.0158808	0.011622	-0.00138702	0.0204736	0.0191786	0.029607	0.0522797	0.0347802	0.0769375	0.037102	0.0786124	0.0374451	0.078782	0.0368012	0.0901125
Archaeovenator_hamiltonensis	-0.218099	0.00673783	0.0118216	0.0118972	0.145279	0.0203081	0.176757	-0.00183362	-0.208827	0.00843133	-0.205067	0.00932518	-0.195493	0.00741526	-0.181556	0.00736605	-0.164376	0.00677152	-0.147557	0.00509818	-0.135071	0.00578508	-0.119771	0.00426253	-0.103861	0.00215797	-0.0872365	-0.000889762	-0.0710176	-0.00149756	-0.0547246	-0.00247543	-0.0344463	-0.00177058	-0.0179665	0.00428338	0.00226084	0.00686271	0.0270636	0.0152276	0.0618719	0.0277766	0.0802402	0.0334966	0.0769321	0.0320335	0.0780687	0.031636	0.0901673
Ascendonanus_nestleri	-0.224799	0.00377562	-0.00708557	0.0189265	0.143454	0.0181938	0.165601	0.00190161	-0.206369	0.00906065	-0.202557	0.00718667	-0.192264	0.00701285	-0.178593	0.00762178	-0.16173	0.00805915	-0.145253	0.00663778	-0.13229	0.00723459	-0.116776	0.00720029	-0.10152	0.0096649	-0.086015	0.0108589	-0.070931	0.0118445	-0.0560885	0.0128138	-0.038025	0.014275	-0.0208339	0.017563	-0.00304692	0.0205827	0.0206119	0.0238248	0.054866	0.030311	0.0751425	0.0309385	0.077275	0.0306746	0.0784411	0.0318254	0.0911569
Elliotsmithia_longiceps	-0.228719	0.00673057	-0.0157691	0.0238119	0.139368	0.0209062	0.173817	-0.0118388	-0.204007	0.0150795	-0.199331	0.0110986	-0.191425	0.0103849	-0.179829	0.00969175	-0.161135	0.00261571	-0.141628	0.00106497	-0.129743	0.00346363	-0.114897	0.0043072	-0.100188	0.00752634	-0.0851697	0.0098491	-0.0695337	0.00811778	-0.0528764	0.00707059	-0.0386135	0.0175236	-0.0211453	0.0210313	-0.0039184	0.0262927	0.0199019	0.0320561	0.0548104	0.0431175	0.0771037	0.0502939	0.0777897	0.049696	0.0811369	0.0498834	0.0948989
Euromycter_rutenus	-0.226675	0.00710374	-0.0144495	0.0311068	0.128536	0.0194245	0.156061	0.00800526	-0.206557	0.0238342	-0.197151	0.0218117	-0.187558	0.0219438	-0.174606	0.0224878	-0.157176	0.0233015	-0.140858	0.0235681	-0.128592	0.0233527	-0.113899	0.0233288	-0.09872	0.0242856	-0.0839129	0.0237607	-0.0698209	0.0236124	-0.0557638	0.0239675	-0.0309764	0.0135011	-0.0172197	0.0235114	-0.0101986	0.0407043	0.0179438	0.0520346	0.0400851	0.0383541	0.0711691	0.0390934	0.0749716	0.0392373	0.0772402	0.0382503	0.0897472
Heleosaurus_scholtzi	-0.230013	0.00748457	-0.0271182	0.0144441	0.150446	0.0108296	0.17224	0.000466314	-0.207972	0.00999952	-0.201424	0.00778273	-0.191424	0.00839105	-0.178285	0.00779019	-0.160331	0.00766588	-0.144238	0.00829917	-0.131696	0.008817	-0.116435	0.00820375	-0.101063	0.00752848	-0.0856971	0.00874647	-0.0708113	0.00984412	-0.0553837	0.00803584	-0.0379562	0.0118016	-0.0200399	0.0152496	-0.00205299	0.0201668	0.0212275	0.0273588	0.056762	0.0417317	0.0786048	0.0439988	0.0785779	0.0349508	0.0783094	0.0322394	0.0886978
Mesenosaurus_romeri	-0.238188	0.0080542	0.0134777	0.0236219	0.138598	0.0233255	0.162911	-0.0191343	-0.206114	0.0119089	-0.200733	0.0101393	-0.19255	0.0088196	-0.179404	0.00732947	-0.160748	0.00614896	-0.143769	0.00609504	-0.131075	0.00678783	-0.115826	0.00732342	-0.100561	0.0088729	-0.0850125	0.00908485	-0.0697639	0.00950597	-0.0543128	0.00883262	-0.0353135	0.00876749	-0.0119609	0.00641576	0.00591108	0.0140924	0.0184784	0.0382554	0.050548	0.0440561	0.0740319	0.0415727	0.0768776	0.0420805	0.0800405	0.0397441	0.092245
Microvaranops_parentis	-0.250766	0.0106006	0.019712	0.0254893	0.135258	0.0190487	0.163647	0.00225041	-0.207667	0.0178228	-0.201329	0.0128454	-0.19219	0.0127784	-0.179319	0.0105873	-0.160801	0.00997422	-0.144266	0.00993874	-0.131459	0.00878614	-0.115972	0.00879168	-0.100201	0.00683431	-0.0844244	0.00736327	-0.0684447	0.00564749	-0.0524752	0.00552892	-0.0378266	0.0243665	-0.0202242	0.0311663	-0.00389024	0.0309996	0.0165796	0.0291853	0.0480638	0.0259417	0.0711554	0.0215621	0.0755033	0.0203155	0.0803267	0.0182036	0.095485
Mycterosaurus_longiceps	-0.26816	0.0168005	-0.0334312	0.00798188	0.141021	0.0142546	0.156371	0.00554223	-0.20928	0.0236987	-0.201275	0.0176699	-0.191722	0.0159346	-0.178349	0.0149209	-0.160149	0.0146245	-0.143232	0.0122779	-0.130542	0.0111957	-0.115327	0.00976782	-0.0998833	0.0095033	-0.0845508	0.00832377	-0.0697282	0.00781465	-0.0551809	0.00758578	-0.0365715	0.00791108	-0.0184354	0.0100283	0.000393047	0.0153967	0.0229309	0.0211885	0.0591838	0.0312715	0.0820347	0.0362822	0.0827145	0.0323425	0.0814879	0.0296376	0.0911904
Varanodon_agilis	-0.225299	0.0164556	0.000786659	0.00767462	0.140504	0.0224829	0.172845	0.0283079	-0.212801	0.0166373	-0.20635	0.0158093	-0.197197	0.0146289	-0.184005	0.0124769	-0.165554	0.00905675	-0.148137	0.00595471	-0.13481	0.00450566	-0.119092	0.00357864	-0.103171	0.0021969	-0.0868614	0.00102595	-0.0708768	0.000518306	-0.0555959	0.00163485	-0.0371086	0.00259563	-0.0201241	0.00586916	-0.00435567	0.0098358	0.0187476	0.0102814	0.0584772	0.0128449	0.0852058	0.0169914	0.0856129	0.0171648	0.0845776	0.0172916	0.0972373
Varanops_brevirostris	-0.227945	0.0157615	-0.0214288	0.0101693	0.140172	0.0265372	0.182925	0.0237991	-0.210718	0.022647	-0.203458	0.0174696	-0.194254	0.0153415	-0.180532	0.0133383	-0.162225	0.0128091	-0.145652	0.0127048	-0.132934	0.0120948	-0.117468	0.0124366	-0.101983	0.0116632	-0.0864969	0.0119799	-0.0716073	0.0114709	-0.0571492	0.0100699	-0.0398428	0.0096425	-0.023718	0.0111097	-0.00706214	0.00939877	0.0230693	0.0101779	0.0589212	0.0195637	0.0800612	0.0197231	0.083917	0.0207989	0.0839954	0.0219732	0.0933227
[truncated: 69 more columns]

## Sheet: Supplementary Data 2
Taxa	Clade	C1_Mean_Anterior_MA	C2_Mean_Posterior_MA	C3_Opening_MA	C4_Max_Aspect_Ratio	C5_Relative Toothrow Length	C6_Relative Symphyseal Length	C7_Symphyseal Angle	C8_Quadrate-Articular Offset
Alrausuchus_tagax	Biarmosuchia	0.211721	0.380974	0.0619871	0.244497	0.429382	0.234412	122.539	0.0957796
Biarmosuchus_tener	Biarmosuchia	0.228287	0.376932	0.0577568	0.353216	0.374674	0.211053	110.046	0.0744527
Herpetoskylax_hopsoni	Biarmosuchia	0.247042	0.355555	0.0822887	0.271636	0.305358	0.162522	123.085	0.151023
Hipposaurus_boonstrai	Biarmosuchia	0.249757	0.432097	0.0611897	0.300097	0.396372	0.203343	114.459	0.0909062
Ictidorhinus_martinsi	Biarmosuchia	0.231885	0.358254	0.0567119	0.277254	0.346897	0.211438	104.951	0.00944951
Lemurosaurus_pricei	Biarmosuchia	0.215353	0.39845	0.0446223	0.221691	0.463238	0.215165	111.389	0.0866279
Lende_chiweta	Biarmosuchia	0.200617	0.304973	0.0572375	0.179428	0.339872	0.218318	127.794	0.0240399
Leucocephalus_wewersi	Biarmosuchia	0.317473	0.504652	0.065928	0.310116	0.371825	0.181735	132.432	0.124662
Lobalopex_mordax	Biarmosuchia	0.223273	0.323769	0.0914848	0.240646	0.317902	0.192535	118.353	0.137132
Niaftasuchus_zekkeli	Biarmosuchia	0.229655	0.505322	0.114139	0.254215	0.513681	0.176968	132.238	0.0986481
Nikkasaurus_tatarinovi	Biarmosuchia	0.192162	0.384537	0.0751232	0.156666	0.478828	0.105248	157.026	0.033577
Proburnetia_viatkensis	Biarmosuchia	0.226523	0.398128	0.0898662	0.235166	0.401471	0.211724	110.261	0.0423453
Reiszia_gubini	Biarmosuchia	0.217588	0.498974	0.082464	0.208152	0.511604	0.218622	163.096	0.0197187
Phthinosuchus_discors	Biarmosuchia	0.269044	0.4745	0.0736688	0.374353	0.422921	0.185219	123.366	0.0322498
Charassognathus_gracilis	Cyndontia	0.316743	0.539902	0.058783	0.305606	0.408275	0.225896	134.728	0.0979766
Dvinia_prima	Cyndontia	0.218633	0.434034	0.0385271	0.292624	0.482588	0.194948	137.49	0.0860324
Galesaurus_planiceps	Cyndontia	0.309173	0.539433	0.135516	0.351359	0.386449	0.216557	146.328	0.0110833
Nanictosaurus_kitchingi	Cyndontia	0.260751	0.483805	0.0505212	0.286473	0.460919	0.187719	145.664	0.0470413
Platycraniellus_elegans	Cyndontia	0.325332	0.56328	0.066654	0.316143	0.426568	0.175911	139.022	0.0735216
Procynosuchus_delaharpeae	Cyndontia	0.187171	0.490141	0.139577	0.252969	0.598637	0.194606	153.235	0.0505501
Progalesaurus_lootsbergensis	Cyndontia	0.348443	0.617683	0.101515	0.407516	0.426088	0.199171	130.771	0.0275535
Thrinaxodon_liorhinus	Cyndontia	0.3279	0.643141	0.0935654	0.425437	0.474776	0.219487	133.181	0.00859586
Vetusodon_elikhulu	Cyndontia	0.361732	0.680314	0.0906251	0.453276	0.455162	0.277648	128.305	0.0370193
Anteosaurus_magnificus	Dinocephalia	0.274018	0.517394	0.169212	0.327235	0.436772	0.225742	112.011	0.0324453
Australosyodon_nyaphuli	Dinocephalia	0.205105	0.34675	0.118733	0.24018	0.395169	0.189688	117.226	0.122446
Deuterosaurus_biarmicus	Dinocephalia	0.238161	0.327942	0.0865406	0.28816	0.257253	0.186049	113.065	0.0913202
Jonkeria_truculenta	Dinocephalia	0.271429	0.497752	0.0811855	0.238292	0.44381	0.184678	136.512	0.108789
Pampaphoneus_biccai	Dinocephalia	0.203552	0.354508	0.0761519	0.176676	0.396158	0.250722	152.387	0.0703241
Phthinosaurus_borissiaki	Dinocephalia	0.228588	0.434422	0.0822659	0.246541	0.433004	0.159631	123.206	0.0326772
Sinophoneus_yumenensis	Dinocephalia	0.270389	0.476697	0.0651075	0.304342	0.252503	0.143047	118.156	0.204824
Syodon_biarmicum	Dinocephalia	0.237746	0.451585	0.0597727	0.25724	0.451455	0.206122	108.82	0.0315321
Tapinocaninus_pamelae	Dinocephalia	0.239332	0.355188	0.0827999	0.365137	0.348391	0.19675	137.966	0.183756
Titanophoneus_potens	Dinocephalia	0.232448	0.376403	0.0613134	0.267084	0.35615	0.185655	127.057	0.0276875
Eothyris_parkeyi	Eothyridae	0.24531	0.530613	0.152499	0.212461	0.485768	0.146193	143.592	0.0663712
Vaughnictis_smithae	Eothyridae	0.23476	0.539057	0.0962486	0.186556	0.534171	0.0741371	122.122	0.0740545
Aelurognathus_tigriceps	Gorgonopsia	0.329638	0.51739	0.121405	0.335181	0.340541	0.274398	110.414	0.0313382
Aelurosaurus_felinus	Gorgonopsia	0.225625	0.350431	0.0552382	0.219615	0.329137	0.20003	131.346	0.0638956
Aloposaurus_gracilis	Gorgonopsia	0.272854	0.376764	0.0445351	0.272142	0.273404	0.221257	120.401	0.0805193
Aloposaurus_tenuis	Gorgonopsia	0.269806	0.378325	0.0562103	0.255582	0.282131	0.251037	119.621	0.031983
Arctognathus_curvimola	Gorgonopsia	0.286867	0.414257	0.0656425	0.349232	0.299505	0.253292	105.856	0.130118
Arctops_willistoni	Gorgonopsia	0.273769	0.392475	0.049648	0.253162	0.281905	0.208863	114.817	0.0786564
Clelandina_rubidgei	Gorgonopsia	0.30641	0.499443	0.077374	0.253092	0.188779	0.345468	102.023	0.12357
Cynariops_robustus	Gorgonopsia	0.26533	0.447309	0.130128	0.269198	0.364293	0.252171	140.042	0.0783919
Cyonosaurus_longiceps	Gorgonopsia	0.287244	0.495213	0.0559202	0.292148	0.402253	0.237354	128.46	0.0337882
Dinogorgon_rubidgei	Gorgonopsia	0.327737	0.460803	0.0928116	0.335178	0.269657	0.309153	104.657	0.199775
Dixeya_nasuta	Gorgonopsia	0.316864	0.436952	0.0784413	0.292546	0.258656	0.265619	108.435	0.109927
Eriphostoma_microdon	Gorgonopsia	0.315684	0.513759	0.0830841	0.257366	0.360398	0.256993	136.311	0.0867087
Gorgonops_torvus	Gorgonopsia	0.303101	0.442561	0.0368744	0.309532	0.316133	0.275191	119.045	0.0989497
Inostrancevia_alexandri	Gorgonopsia	0.311333	0.49396	0.0795723	0.222668	0.349027	0.295204	107.919	0.0513811
Inostrancevia_latifrons	Gorgonopsia	0.285787	0.462818	0.0726793	0.208516	0.355264	0.199503	116.932	0.0832303
Leontosaurus_vanderhorsti	Gorgonopsia	0.330138	0.553985	0.0457844	0.350108	0.404131	0.268799	112.078	0.0658277
Lycaenops_ornatus	Gorgonopsia	0.222944	0.399392	0.0702343	0.223379	0.40985	0.336486	103.968	0.039795
Nochnitsa_geminidens	Gorgonopsia	0.230795	0.400045	0.0898378	0.224099	0.390333	0.182615	144.492	0.0428989
Pravoslavlevia_parva	Gorgonopsia	0.318717	0.506238	0.109846	0.275442	0.342397	0.211938	120.573	0.0362595
Rubidgea_atrox	Gorgonopsia	0.295837	0.473834	0.0939852	0.292543	0.359959	0.283815	123.852	0.051801
Sauroctonus_parringtoni	Gorgonopsia	0.283129	0.457481	0.02909	0.342021	0.371582	0.227916	125.194	0.0412395
Sauroctonus_progressus	Gorgonopsia	0.293991	0.498972	0.0456934	0.386707	0.400665	0.268688	125.287	0.0350095
Scylacops_capensis	Gorgonopsia	0.248367	0.426626	0.0665417	0.21781	0.381388	0.244434	134.029	0.0658589
Smilesaurus_ferox	Gorgonopsia	0.32233	0.510701	0.0613562	0.321491	0.358895	0.361955	102.219	0.0685438
Suchogorgon_golubevi	Gorgonopsia	0.294887	0.498978	0.0544573	0.354674	0.388921	0.240128	130.655	0.0483446
Sycosaurus_nowaki	Gorgonopsia	0.28233	0.426997	0.0583416	0.298329	0.327913	0.264101	129.001	0.0789954
Viatkogorgon_ivakhnenkoi	Gorgonopsia	0.273602	0.475912	0.0550887	0.297416	0.411439	0.178115	128.195	0.0444808
Ophiacodon_uniformis	Ophiacodontidae	0.198368	0.46956	0.0957274	0.189431	0.541947	0.0530439	135.208	0.0576528
Ophiacodon_mirus	Ophiacodontidae	0.196753	0.515532	0.0996704	0.197438	0.556257	0.0772011	132.508	0.054231
Ophiacodon_retroversus	Ophiacodontidae	0.237205	0.524526	0.109923	0.21068	0.517829	0.0731919	137.435	0.116941
Stereorachis_dominans	Ophiacodontidae	0.211245	0.465564	0.135147	0.26091	0.501036	0.111971	129.021	0.0921095
Varanosaurus_acutirostris	Ophiacodontidae	0.200462	0.537375	0.087117	0.151448	0.580773	0.0219553	119.685	0.0696238
Cutleria_wilmarthi	Sphenacodontia	0.215625	0.588076	0.0822708	0.252708	0.591512	0.120388	137.395	0.0931321
Dimetrodon_grandis	Sphenacodontia	0.271212	0.600892	0.0780553	0.297915	0.521041	0.178544	116.156	0.0798877
Dimetrodon_limbatus	Sphenacodontia	0.259628	0.625129	0.0822495	0.311956	0.574094	0.192353	130.809	0.134311
Dimetrodon_loomisi	Sphenacodontia	0.200506	0.509561	0.0892986	0.220263	0.585739	0.201843	130.459	0.0667227
Dimetrodon_milleri	Sphenacodontia	0.260276	0.612734	0.126339	0.293298	0.531017	0.163148	119.347	0.0144102
Dimetrodon_natalis	Sphenacodontia	0.228615	0.590443	0.108008	0.297955	0.561746	0.168225	138.611	0.0430881
Haptodus_garnettensis	Sphenacodontia	0.271489	0.497703	0.0998593	0.264392	0.423634	0.092972	123.721	0.0436163
Haptodus_baylei	Sphenacodontia	0.23701	0.470219	0.103326	0.228291	0.467403	0.106193	132.238	0.022584
Ianthodon_schultzei	Sphenacodontia	0.216936	0.448273	0.0648478	0.222892	0.493368	0.0926604	143.668	0.0343541
Palaeohatteria_longicaudata	Sphenacodontia	0.224333	0.511319	0.136443	0.217835	0.486915	0.101004	130.985	0.013046
Pantelosaurus_saxonicus	Sphenacodontia	0.302072	0.566506	0.163174	0.311323	0.411655	0.116112	122.783	0.0492404
Secodontosaurus_obtusidens	Sphenacodontia	0.187833	0.544677	0.0753102	0.179937	0.618824	0.191299	156.962	0.0335856
Sphenacodon_ferocior	Sphenacodontia	0.268239	0.555957	0.0742784	0.275036	0.504043	0.201728	132.297	0.00409151
Sphenacodon_ferox	Sphenacodontia	0.282174	0.666993	0.0863472	0.339466	0.562271	0.177614	121.509	0.167793
Tetraceratops_insignis	Sphenacodontia	0.235305	0.518765	0.0861212	0.293955	0.495711	0.0903286	128.88	0.0401374
Annatherapsidus_petri	Therocephalia	0.292022	0.43699	0.0572115	0.305257	0.328377	0.129681	141.45	0.0557814
Choerosaurus_dejageri	Therocephalia	0.205651	0.368537	0.0518308	0.178056	0.429095	0.0878773	137.546	0.0906079
Ericiolacerta_parva	Therocephalia	0.194765	0.309823	0.0511181	0.126341	0.373212	0.170233	145.987	0.0196219
Glanosuchus_macrops	Therocephalia	0.304384	0.431166	0.0559061	0.365813	0.296584	0.167781	128.1	0.116868
Gorynychus_masyutinae	Therocephalia	0.274247	0.46826	0.0407781	0.355168	0.4034	0.204875	120.629	0.0889098
Hofmeyria_atavus	Therocephalia	0.314288	0.478878	0.0750502	0.322158	0.329805	0.219705	129.879	0.118884
Ictidosaurus_angusticeps	Therocephalia	0.318406	0.534936	0.0572433	0.308866	0.393315	0.236622	144.64	0.185011
Ictidosuchoides_longiceps	Therocephalia	0.254551	0.415393	0.0526181	0.303994	0.376155	0.107475	138.263	0.111374
Jiufengia_jiai	Therocephalia	0.236732	0.372003	0.0689467	0.283641	0.350926	0.164258	110.207	0.0993567
Karenites_ornamentatus	Therocephalia	0.226719	0.394646	0.0692165	0.246302	0.408576	0.142478	142.02	0.0457706
Lycideops_longiceps	Therocephalia	0.199454	0.300039	0.03928	0.211268	0.332428	0.0792804	132.887	0.195942
Lycosuchus_vanderrieti	Therocephalia	0.30053	0.477354	0.0850878	0.298508	0.341701	0.141676	137.316	0.0852972
Mirotenthes_digitipes	Therocephalia	0.350968	0.453694	0.0489846	0.351511	0.237758	0.166766	139.705	0.205785
Moschorhinus_kitchingi	Therocephalia	0.282469	0.384683	0.0527201	0.281585	0.249234	0.266019	120.318	0.0893836
Mupashi_migrator	Therocephalia	0.224444	0.371451	0.0534312	0.206005	0.380164	0.15949	155.035	0.0677142
Olivierosuchus_parringtoni	Therocephalia	0.255	0.37139	0.0452387	0.256213	0.311914	0.149	146.733	0.0249263
Ophidostoma_tatarinovi	Therocephalia	0.285016	0.486989	0.0755301	0.218445	0.396828	0.0972016	126.98	0.233182
Pristerognathus_polyodon	Therocephalia	0.293447	0.48916	0.0798427	0.345801	0.373722	0.231337	141.426	0.0447152
Promoschorhynchus_platyrhinus	Therocephalia	0.307581	0.455054	0.0606855	0.393238	0.303705	0.151041	125.979	0.0251702
Purlovia_maxima	Therocephalia	0.316297	0.512953	0.0883927	0.341919	0.39649	0.260617	122.838	0.0852328
Scalopodon_tenuisfrons	Therocephalia	0.218705	0.351676	0.0563089	0.171954	0.361986	0.188044	142.173	0.0622727
Scalopolacerta_hoffmanni	Therocephalia	0.262705	0.500284	0.0650577	0.292553	0.437734	0.167573	145.886	0.00609296
Scaloposaurus_constrictus	Therocephalia	0.226117	0.38225	0.0449147	0.181316	0.38764	0.232506	156.131	0.0717684
Scylacosaurus_sclateri	Therocephalia	0.275009	0.44068	0.0666058	0.319398	0.400495	0.2235	137.161	0.125164
Tetracynodon_darti	Therocephalia	0.184456	0.340917	0.0345521	0.209258	0.444563	0.175841	141.328	0.0836057
Theriognathus_microps	Therocephalia	0.270276	0.449545	0.048251	0.236506	0.380101	0.18402	142.516	0.126145
Viatkosuchus_sumini	Therocephalia	0.258801	0.384665	0.0561464	0.320767	0.308299	0.159578	140.778	0.00422627
Zorillodontops_gracilis	Therocephalia	0.267283	0.468806	0.0905918	0.285001	0.396006	0.258011	152.033	0.142241
Aerosaurus_wellesi	Varanopidae	0.23396	0.520328	0.0515561	0.123559	0.528767	0.0741419	145.185	0.0262846
Anningia_megalops	Varanopidae	0.278946	0.59463	0.109489	0.182636	0.483455	0.102182	137.234	0.0358503
Archaeovenator_hamiltonensis	Varanopidae	0.179251	0.471431	0.117478	0.140119	0.571876	0.0733366	149.781	0.0292926
Ascendonanus_nestleri	Varanopidae	0.198979	0.443176	0.0691237	0.150744	0.522181	0.042705	124.188	0.0330411
Elliotsmithia_longiceps	Varanopidae	0.236595	0.467279	0.125959	0.194402	0.45364	0.109406	163.255	0.0173358
Heleosaurus_scholtzi	Varanopidae	0.269168	0.50717	0.0756179	0.116905	0.460105	0.0849369	112.166	0.0999199
Mesenosaurus_romeri	Varanopidae	0.197863	0.524467	0.0386671	0.145395	0.599476	0.0452442	120.097	0.0273017
Microvaranops_parentis	Varanopidae	0.201154	0.404526	0.088817	0.138449	0.463021	0.0631474	147.575	0.0212517
Mycterosaurus_longiceps	Varanopidae	0.164519	0.366546	0.0464599	0.143324	0.516523	0.0449523	163.344	0.0372049
Varanodon_agilis	Varanopidae	0.171979	0.423576	0.107834	0.111357	0.533082	0.0416827	124.299	0.0646118
Varanops_brevirostris	Varanopidae	0.20342	0.465975	0.120361	0.136988	0.509209	0.0491168	133.546	0.0581718

## Sheet: Supplementary Data 3
Taxa	Clade	Phylo_Recnstr_Log10_Fem_Length
Alrausuchus_tagax	Biarmosuchia	2.40757
Biarmosuchus_tener	Biarmosuchia	2.79862
Herpetoskylax_hopsoni	Biarmosuchia	2.11001
Hipposaurus_boonstrai	Biarmosuchia	2.33552
Ictidorhinus_martinsi	Biarmosuchia	1.89948
Lemurosaurus_pricei	Biarmosuchia	2.00537
Lende_chiweta	Biarmosuchia	2.17979
Leucocephalus_wewersi	Biarmosuchia	2.17979
Lobalopex_mordax	Biarmosuchia	2.18561
Niaftasuchus_zekkeli	Biarmosuchia	2.28527
Nikkasaurus_tatarinovi	Biarmosuchia	NA
Proburnetia_viatkensis	Biarmosuchia	2.11968
Reiszia_gubini	Biarmosuchia	NA
Phthinosuchus_discors	Biarmosuchia	2.39495
Charassognathus_gracilis	Cyndontia	1.48736
Dvinia_prima	Cyndontia	1.96547
Galesaurus_planiceps	Cyndontia	1.83718
Nanictosaurus_kitchingi	Cyndontia	1.81402
Platycraniellus_elegans	Cyndontia	1.82372
Procynosuchus_delaharpeae	Cyndontia	1.95424
Progalesaurus_lootsbergensis	Cyndontia	1.87028
Thrinaxodon_liorhinus	Cyndontia	1.7308
Vetusodon_elikhulu	Cyndontia	1.86249
Anteosaurus_magnificus	Dinocephalia	2.69974
Australosyodon_nyaphuli	Dinocephalia	2.31646
Deuterosaurus_biarmicus	Dinocephalia	2.5383
Jonkeria_truculenta	Dinocephalia	2.70243
Pampaphoneus_biccai	Dinocephalia	2.40485
Phthinosaurus_borissiaki	Dinocephalia	2.35632
Sinophoneus_yumenensis	Dinocephalia	2.39801
Syodon_biarmicum	Dinocephalia	2.2478
Tapinocaninus_pamelae	Dinocephalia	2.6654
Titanophoneus_potens	Dinocephalia	2.56585
Eothyris_parkeyi	Eothyridae	1.73174
Vaughnictis_smithae	Eothyridae	1.56597
Aelurognathus_tigriceps	Gorgonopsia	2.30908
Aelurosaurus_felinus	Gorgonopsia	2.00728
Aloposaurus_gracilis	Gorgonopsia	2.05336
Aloposaurus_tenuis	Gorgonopsia	2.07558
Arctognathus_curvimola	Gorgonopsia	2.22953
Arctops_willistoni	Gorgonopsia	2.29987
Clelandina_rubidgei	Gorgonopsia	2.46202
Cynariops_robustus	Gorgonopsia	2.29329
Cyonosaurus_longiceps	Gorgonopsia	2.13258
Dinogorgon_rubidgei	Gorgonopsia	2.49024
Dixeya_nasuta	Gorgonopsia	2.20571
Eriphostoma_microdon	Gorgonopsia	2.29235
Gorgonops_torvus	Gorgonopsia	2.33376
Inostrancevia_alexandri	Gorgonopsia	2.63347
Inostrancevia_latifrons	Gorgonopsia	2.43101
Leontosaurus_vanderhorsti	Gorgonopsia	2.42478
Lycaenops_ornatus	Gorgonopsia	2.30166
Nochnitsa_geminidens	Gorgonopsia	1.81325
Pravoslavlevia_parva	Gorgonopsia	2.42681
Rubidgea_atrox	Gorgonopsia	2.54958
Sauroctonus_parringtoni	Gorgonopsia	2.26717
Sauroctonus_progressus	Gorgonopsia	2.32153
Scylacops_capensis	Gorgonopsia	2.09477
Smilesaurus_ferox	Gorgonopsia	2.29987
Suchogorgon_golubevi	Gorgonopsia	2.23189
Sycosaurus_nowaki	Gorgonopsia	2.44378
Viatkogorgon_ivakhnenkoi	Gorgonopsia	2.01284
Ophiacodon_uniformis	Ophiacodontidae	2.08279
Ophiacodon_mirus	Ophiacodontidae	2.09691
Ophiacodon_retroversus	Ophiacodontidae	2.34439
Stereorachis_dominans	Ophiacodontidae	2.02624
Varanosaurus_acutirostris	Ophiacodontidae	1.95904
Cutleria_wilmarthi	Sphenacodontia	2.12008
Dimetrodon_grandis	Sphenacodontia	2.46761
Dimetrodon_limbatus	Sphenacodontia	2.3868
Dimetrodon_loomisi	Sphenacodontia	2.32838
Dimetrodon_milleri	Sphenacodontia	2.1999
Dimetrodon_natalis	Sphenacodontia	2.13672
Haptodus_garnettensis	Sphenacodontia	1.95424
Haptodus_baylei	Sphenacodontia	1.70757
Ianthodon_schultzei	Sphenacodontia	2.03295
Palaeohatteria_longicaudata	Sphenacodontia	1.74873
Pantelosaurus_saxonicus	Sphenacodontia	2.18566
Secodontosaurus_obtusidens	Sphenacodontia	2.36992
Sphenacodon_ferocior	Sphenacodontia	2.29661
Sphenacodon_ferox	Sphenacodontia	2.2467
Tetraceratops_insignis	Sphenacodontia	2.12978
Annatherapsidus_petri	Therocephalia	2.29759
Choerosaurus_dejageri	Therocephalia	1.84884
Ericiolacerta_parva	Therocephalia	1.48847
Glanosuchus_macrops	Therocephalia	2.26781
Gorynychus_masyutinae	Therocephalia	2.13763
Hofmeyria_atavus	Therocephalia	1.84884
Ictidosaurus_angusticeps	Therocephalia	2.12488
Ictidosuchoides_longiceps	Therocephalia	2.0639
Jiufengia_jiai	Therocephalia	2.11792
Karenites_ornamentatus	Therocephalia	1.84124
Lycideops_longiceps	Therocephalia	2.22184
Lycosuchus_vanderrieti	Therocephalia	2.1228
Mirotenthes_digitipes	Therocephalia	1.83885
Moschorhinus_kitchingi	Therocephalia	2.31463
Mupashi_migrator	Therocephalia	1.80252
Olivierosuchus_parringtoni	Therocephalia	1.88356
Ophidostoma_tatarinovi	Therocephalia	1.69527
Pristerognathus_polyodon	Therocephalia	2.31796
Promoschorhynchus_platyrhinus	Therocephalia	1.99643
Purlovia_maxima	Therocephalia	NA
Scalopodon_tenuisfrons	Therocephalia	1.87719
Scalopolacerta_hoffmanni	Therocephalia	1.6403
Scaloposaurus_constrictus	Therocephalia	1.72548
Scylacosaurus_sclateri	Therocephalia	2.12662
Tetracynodon_darti	Therocephalia	1.77448
Theriognathus_microps	Therocephalia	2.42605
Viatkosuchus_sumini	Therocephalia	2.13003
Zorillodontops_gracilis	Therocephalia	NA
Aerosaurus_wellesi	Varanopidae	1.93095
Anningia_megalops	Varanopidae	1.64695
Archaeovenator_hamiltonensis	Varanopidae	1.401
Ascendonanus_nestleri	Varanopidae	1.32106
Elliotsmithia_longiceps	Varanopidae	1.81537
Heleosaurus_scholtzi	Varanopidae	1.6902
Mesenosaurus_romeri	Varanopidae	1.65959
Microvaranops_parentis	Varanopidae	1.71492
Mycterosaurus_longiceps	Varanopidae	1.77815
Varanodon_agilis	Varanopidae	2.01585
Varanops_brevirostris	Varanopidae	2.03222

## Sheet: Supplementary Data 4
Clade	Taxa	FM_Hc_ClustGrp	Clade	Taxa	FM_Km_ClustGrp	Clade	Taxa	FM_Pam_ClustGrp		Clade	Taxa	consensus		Clade	Taxa	FM_Hc_FFsG3_ClustGrp	Clade	Taxa	FM_Km_FFsG3_ClustGrp	Clade	Taxa	FM_Pm_FFsG3_ClustGrp		Clade	Taxa	Consensus		Subgroups>		Clade	Taxa	FM_Hc_FFsG1_ClustGrp	Clade	Taxa	FM_Km_FFsG1_ClustGrp	Clade	Taxa	FM_Pm_FFsG1_ClustGrp			Clade	Taxa	FM_Hc_FFsG2_ClustGrp	Clade	Taxa	FM_Km_FFsG2_ClustGrp	Clade	Taxa	FM_Pm_FFsG2_ClustGrp
Biarmosuchia	Alrausuchus_tagax	1	Biarmosuchia	Alrausuchus_tagax	1	Biarmosuchia	Alrausuchus_tagax	1		Biarmosuchia	Alrausuchus_tagax	1		Biarmosuchia	Niaftasuchus_zekkeli	1	Biarmosuchia	Niaftasuchus_zekkeli	2	Biarmosuchia	Niaftasuchus_zekkeli	1		Biarmosuchia	Niaftasuchus_zekkeli	2				Biarmosuchia	Alrausuchus_tagax	1	Biarmosuchia	Alrausuchus_tagax	2	Biarmosuchia	Alrausuchus_tagax	1			Biarmosuchia	Leucocephalus_wewersi	1	Biarmosuchia	Leucocephalus_wewersi	2	Biarmosuchia	Leucocephalus_wewersi	1
Biarmosuchia	Biarmosuchus_tener	1	Biarmosuchia	Biarmosuchus_tener	1	Biarmosuchia	Biarmosuchus_tener	1		Biarmosuchia	Biarmosuchus_tener	1		Biarmosuchia	Reiszia_gubini	1	Biarmosuchia	Reiszia_gubini	2	Cyndontia	Procynosuchus_delaharpeae	1		Biarmosuchia	Reiszia_gubini	2				Biarmosuchia	Biarmosuchus_tener	1	Biarmosuchia	Biarmosuchus_tener	2	Biarmosuchia	Biarmosuchus_tener	1			Biarmosuchia	Phthinosuchus_discors	1	Biarmosuchia	Phthinosuchus_discors	2	Cyndontia	Charassognathus_gracilis	1
Biarmosuchia	Herpetoskylax_hopsoni	1	Biarmosuchia	Herpetoskylax_hopsoni	1	Biarmosuchia	Herpetoskylax_hopsoni	1		Biarmosuchia	Herpetoskylax_hopsoni	1		Biarmosuchia	Tetraceratops_insignis	1	Biarmosuchia	Tetraceratops_insignis	2	Eothyridae	Vaughnictis_smithae	1		Biarmosuchia	Tetraceratops_insignis	2				Biarmosuchia	Herpetoskylax_hopsoni	1	Biarmosuchia	Herpetoskylax_hopsoni	2	Biarmosuchia	Herpetoskylax_hopsoni	1			Cyndontia	Charassognathus_gracilis	1	Cyndontia	Charassognathus_gracilis	2	Cyndontia	Platycraniellus_elegans	1
Biarmosuchia	Hipposaurus	1	Biarmosuchia	Hipposaurus	1	Biarmosuchia	Hipposaurus	1		Biarmosuchia	Hipposaurus	1		Cyndontia	Procynosuchus_delaharpeae	1	Cyndontia	Procynosuchus_delaharpeae	2	Ophiacodontidae	Ophiacodon_mirus	1		Cyndontia	Procynosuchus_delaharpeae	2				Biarmosuchia	Hipposaurus	1	Biarmosuchia	Hipposaurus	2	Biarmosuchia	Hipposaurus	1			Cyndontia	Platycraniellus_elegans	1	Cyndontia	Platycraniellus_elegans	2	Dinocephalia	Sinophoneus_yumenensis	1
Biarmosuchia	Ictidorhinus	1	Biarmosuchia	Ictidorhinus	1	Biarmosuchia	Ictidorhinus	1		Biarmosuchia	Ictidorhinus	1		Eothyridae	Eothyris_parkeyi	1	Eothyridae	Eothyris_parkeyi	2	Ophiacodontidae	Ophiacodon_retroversus	1		Eothyridae	Eothyris_parkeyi	2				Biarmosuchia	Ictidorhinus	1	Biarmosuchia	Ictidorhinus	2	Biarmosuchia	Ictidorhinus	1			Dinocephalia	Jonkeria_sp	1	Dinocephalia	Jonkeria_sp	2	Gorgonopsia	Aelurognathus_tigriceps	1
Biarmosuchia	Lemurosaurus_pricei	1	Biarmosuchia	Lemurosaurus_pricei	1	Biarmosuchia	Lemurosaurus_pricei	1		Biarmosuchia	Lemurosaurus_pricei	1		Ophiacodontidae	Ophiacodon_retroversus	1	Eothyridae	Vaughnictis_smithae	2	Ophiacodontidae	Ophiacodon_uniformis	1		Eothyridae	Vaughnictis_smithae	2				Biarmosuchia	Lemurosaurus_pricei	1	Biarmosuchia	Lemurosaurus_pricei	2	Biarmosuchia	Lemurosaurus_pricei	1			Dinocephalia	Sinophoneus_yumenensis	1	Dinocephalia	Sinophoneus_yumenensis	2	Gorgonopsia	Arctognathus	1
Biarmosuchia	Lende_chiweta	1	Biarmosuchia	Lende_chiweta	1	Biarmosuchia	Lende_chiweta	1		Biarmosuchia	Lende_chiweta	1		Ophiacodontidae	Stereorachis_dominans	1	Ophiacodontidae	Ophiacodon_retroversus	2	Ophiacodontidae	Stereorachis_dominans	1		Ophiacodontidae	Ophiacodon_retroversus	2				Biarmosuchia	Lobalopex_mordax	1	Biarmosuchia	Lobalopex_mordax	2	Biarmosuchia	Lobalopex_mordax	1			Gorgonopsia	Cynariops_robustus	1	Gorgonopsia	Cynariops_robustus	2	Gorgonopsia	Clelandina_rubidgei	1
Biarmosuchia	Lobalopex_mordax	1	Biarmosuchia	Lobalopex_mordax	1	Biarmosuchia	Lobalopex_mordax	1		Biarmosuchia	Lobalopex_mordax	1		Sphenacodontia	Cutleria_sp	1	Ophiacodontidae	Stereorachis_dominans	2	Ophiacodontidae	Varanosaurus_acutirostris	1		Ophiacodontidae	Stereorachis_dominans	2				Biarmosuchia	Phthinosaurus_borissiaki	1	Biarmosuchia	Phthinosaurus_borissiaki	2	Biarmosuchia	Phthinosaurus_borissiaki	1			Gorgonopsia	Cyonosaurus_longiceps	1	Gorgonopsia	Cyonosaurus_longiceps	2	Gorgonopsia	Cynariops_robustus	1
Biarmosuchia	Phthinosaurus_borissiaki	1	Biarmosuchia	Phthinosaurus_borissiaki	1	Biarmosuchia	Phthinosaurus_borissiaki	1		Biarmosuchia	Phthinosaurus_borissiaki	1		Sphenacodontia	Dimetrodon_loomisi	1	Sphenacodontia	Cutleria_sp	2	Sphenacodontia	Cutleria_sp	1		Sphenacodontia	Cutleria_sp	2				Cynodontia	Dvinia_prima_	1	Cynodontia	Dvinia_prima_	2	Cynodontia	Dvinia_prima_	1			Gorgonopsia	Gorgonops_torvus	1	Gorgonopsia	Eriphostoma_microdon	2	Gorgonopsia	Dinogorgon_rubidgei	1
Biarmosuchia	Proburnetia_viatkensis	1	Biarmosuchia	Proburnetia_viatkensis	1	Biarmosuchia	Proburnetia_viatkensis	1		Biarmosuchia	Proburnetia_viatkensis	1		Sphenacodontia	Dimetrodon_milleri	1	Sphenacodontia	Dimetrodon_loomisi	2	Sphenacodontia	Dimetrodon_loomisi	1		Sphenacodontia	Dimetrodon_loomisi	2				Cynodontia	Proburnetia_viatkensis	1	Cynodontia	Proburnetia_viatkensis	2	Cynodontia	Proburnetia_viatkensis	1			Gorgonopsia	Sauroctonus_parringtoni	1	Gorgonopsia	Sauroctonus_parringtoni	2	Gorgonopsia	Dixeya	1
Cyndontia	Dvinia_prima_	1	Cyndontia	Dvinia_prima_	1	Cyndontia	Dvinia_prima_	1		Cyndontia	Dvinia_prima_	1		Sphenacodontia	Dimetrodon_natalis	1	Sphenacodontia	Dimetrodon_milleri	2	Sphenacodontia	Dimetrodon_natalis	1		Sphenacodontia	Dimetrodon_milleri	2				Dinocephalia	Australosyodon_nyaphuli	1	Dinocephalia	Australosyodon_nyaphuli	2	Dinocephalia	Australosyodon_nyaphuli	1			Gorgonopsia	Sauroctonus_progressus	1	Gorgonopsia	Sauroctonus_progressus	2	Gorgonopsia	Eriphostoma_microdon	1
Dinocephalia	Australosyodon_nyaphuli	1	Cyndontia	Nanictosaurus_kitchingi	1	Cyndontia	Nanictosaurus_kitchingi	1		Cyndontia	Nanictosaurus_kitchingi	1		Sphenacodontia	Eohaptodus_garnettensis	1	Sphenacodontia	Dimetrodon_natalis	2	Sphenacodontia	Secodontosaurus_obtusidens	1		Sphenacodontia	Dimetrodon_natalis	2				Dinocephalia	Deuterosaurus_biarmicus	1	Dinocephalia	Deuterosaurus_biarmicus	2	Dinocephalia	Deuterosaurus_biarmicus	1			Gorgonopsia	Suchogorgon_golubevi	1	Gorgonopsia	Suchogorgon_golubevi	2	Gorgonopsia	Gorgonops_torvus	1
Dinocephalia	Deuterosaurus_biarmicus	1	Dinocephalia	Australosyodon_nyaphuli	1	Dinocephalia	Australosyodon_nyaphuli	1		Dinocephalia	Australosyodon_nyaphuli	1		Sphenacodontia	Haptodus_baylei	1	Sphenacodontia	Eohaptodus_garnettensis	2	Varanopidae	Aerosaurus_wellesi	1		Sphenacodontia	Eohaptodus_garnettensis	2				Dinocephalia	Moschorhinus_kitchingi	1	Dinocephalia	Moschorhinus_kitchingi	2	Dinocephalia	Moschorhinus_kitchingi	1			Gorgonopsia	Sycosaurus_nowaki	1	Gorgonopsia	Sycosaurus_nowaki	2	Gorgonopsia	Inostrancevia_alexandri	1
Dinocephalia	Pampaphoneus_biccai	1	Dinocephalia	Deuterosaurus_biarmicus	1	Dinocephalia	Deuterosaurus_biarmicus	1		Dinocephalia	Deuterosaurus_biarmicus	1		Sphenacodontia	Palaeohatteria_longicaudata	1	Sphenacodontia	Haptodus_baylei	2	Varanopidae	Archaeovenator_hamiltonensis	1		Sphenacodontia	Haptodus_baylei	2				Dinocephalia	Nanictosaurus_kitchingi	1	Dinocephalia	Nanictosaurus_kitchingi	2	Dinocephalia	Nanictosaurus_kitchingi	1			Gorgonopsia	Viatkogorgon_ivakhnenkoi	1	Gorgonopsia	Viatkogorgon_ivakhnenkoi	2	Gorgonopsia	Pravoslavlevia_parva	1
Dinocephalia	Syodon_biarmicum	1	Dinocephalia	Pampaphoneus_biccai	1	Dinocephalia	Pampaphoneus_biccai	1		Dinocephalia	Pampaphoneus_biccai	1		Sphenacodontia	Secodontosaurus_obtusidens	1	Sphenacodontia	Palaeohatteria_longicaudata	2	Varanopidae	Ascendonanus_nestleri	1		Sphenacodontia	Palaeohatteria_longicaudata	2				Dinocephalia	Syodon_biarmicum	1	Dinocephalia	Syodon_biarmicum	2	Dinocephalia	Syodon_biarmicum	1			Therocephalia	Glanosuchus_macrops	1	Therocephalia	Glanosuchus_macrops	2	Gorgonopsia	Rubidgea_atrox	1
Dinocephalia	Tapinocaninus	1	Dinocephalia	Syodon_biarmicum	1	Dinocephalia	Syodon_biarmicum	1		Dinocephalia	Syodon_biarmicum	1		Varanopidae	Anningia_megalops	1	Varanopidae	Anningia_megalops	2	Varanopidae	Mesenosaurus_romeri	1		Varanopidae	Anningia_megalops	2				Gorgonopsia	Aloposaurus_gracilis	1	Gorgonopsia	Aloposaurus_gracilis	2	Gorgonopsia	Aloposaurus_gracilis	1			Therocephalia	Gorynychus_masyutinae	1	Therocephalia	Gorynychus_masyutinae	2	Gorgonopsia	Sycosaurus_nowaki	1
Dinocephalia	Titanophoneus_potens	1	Dinocephalia	Tapinocaninus	1	Dinocephalia	Tapinocaninus	1		Dinocephalia	Tapinocaninus	1		Varanopidae	Elliotsmithia_longiceps	1	Varanopidae	Elliotsmithia_longiceps	2	Varanopidae	Mycterosaurus_longiceps	1		Varanopidae	Elliotsmithia_longiceps	2				Gorgonopsia	Aloposaurus_tenuis	1	Gorgonopsia	Aloposaurus_tenuis	2	Gorgonopsia	Aloposaurus_tenuis	1			Therocephalia	Hofmeyria_atavus	1	Therocephalia	Hofmeyria_atavus	2	Therocephalia	Glanosuchus_macrops	1
Gorgonopsia	Aelurosaurus	1	Dinocephalia	Titanophoneus_potens	1	Dinocephalia	Titanophoneus_potens	1		Dinocephalia	Titanophoneus_potens	1		Varanopidae	Euromycter_rutenus	1	Varanopidae	Euromycter_rutenus	2	Varanopidae	Varanodon_agilis	1		Varanopidae	Euromycter_rutenus	2				Gorgonopsia	Arctops_willistoni	1	Gorgonopsia	Arctops_willistoni	2	Gorgonopsia	Arctops_willistoni	1			Therocephalia	Ictidosaurus_augusticeps	1	Therocephalia	Ictidosaurus_augusticeps	2	Therocephalia	Hofmeyria_atavus	1
Gorgonopsia	Lycaenops_ornatus	1	Gorgonopsia	Aelurosaurus	1	Gorgonopsia	Aelurosaurus	1		Gorgonopsia	Aelurosaurus	1		Varanopidae	Heleosaurus_scholtzi	1	Varanopidae	Heleosaurus_scholtzi	2	Varanopidae	Varanops_brevirostris	1		Varanopidae	Heleosaurus_scholtzi	2				Gorgonopsia	Inostrancevia_latifrons	1	Gorgonopsia	Inostrancevia_latifrons	2	Gorgonopsia	Inostrancevia_latifrons	1			Therocephalia	Lycosuchus_vanderrieti	1	Therocephalia	Lycosuchus_vanderrieti	2	Therocephalia	Ictidosaurus_augusticeps	1
Gorgonopsia	Nochnitsa_geminidens	1	Gorgonopsia	Aloposaurus_gracilis	1	Gorgonopsia	Aloposaurus_gracilis	1		Gorgonopsia	Aloposaurus_gracilis	1		Biarmosuchia	Nikkasaurus_tatarinovi	2	Biarmosuchia	Nikkasaurus_tatarinovi	1	Biarmosuchia	Nikkasaurus_tatarinovi	2		Biarmosuchia	Nikkasaurus_tatarinovi	1				Gorgonopsia	Tapinocaninus	1	Gorgonopsia	Tapinocaninus	2	Gorgonopsia	Tapinocaninus	1			Therocephalia	Mirotenthes_digitipes	1	Therocephalia	Mirotenthes_digitipes	2	Therocephalia	Lycosuchus_vanderrieti	1
Gorgonopsia	Scylacops_capensis	1	Gorgonopsia	Aloposaurus_tenuis	1	Gorgonopsia	Aloposaurus_tenuis	1		Gorgonopsia	Aloposaurus_tenuis	1		Eothyridae	Vaughnictis_smithae	2	Ophiacodontidae	Ophiacodon_mirus	1	Biarmosuchia	Reiszia_gubini	2		Ophiacodontidae	Ophiacodon_mirus	1				Gorgonopsia	Titanophoneus_potens	1	Gorgonopsia	Titanophoneus_potens	2	Gorgonopsia	Titanophoneus_potens	1			Therocephalia	Ophidostoma_tatarinovi	1	Therocephalia	Ophidostoma_tatarinovi	2	Therocephalia	Mirotenthes_digitipes	1
Therocephalia	Choerosaurus_dejageri	1	Gorgonopsia	Arctops_willistoni	1	Gorgonopsia	Arctops_willistoni	1		Gorgonopsia	Arctops_willistoni	1		Ophiacodontidae	Ophiacodon_mirus	2	Ophiacodontidae	Ophiacodon_uniformis	1	Biarmosuchia	Tetraceratops_insignis	2		Ophiacodontidae	Ophiacodon_uniformis	1				Therocephalia	Annatherapsidus_petri	1	Therocephalia	Annatherapsidus_petri	2	Therocephalia	Annatherapsidus_petri	1			Therocephalia	Pristerognathus_polyodon	1	Therocephalia	Pristerognathus_polyodon	2	Therocephalia	Ophidostoma_tatarinovi	1
Therocephalia	Ericiolacerta_parva	1	Gorgonopsia	Inostrancevia_latifrons	1	Gorgonopsia	Inostrancevia_latifrons	1		Gorgonopsia	Inostrancevia_latifrons	1		Ophiacodontidae	Ophiacodon_uniformis	2	Ophiacodontidae	Varanosaurus_acutirostris	1	Eothyridae	Eothyris_parkeyi	2		Ophiacodontidae	Varanosaurus_acutirostris	1				Therocephalia	Ictidosuchoides_longiceps	1	Therocephalia	Ictidosuchoides_longiceps	2	Therocephalia	Ictidosuchoides_longiceps	1			Therocephalia	Promoschorhynchus	1	Therocephalia	Promoschorhynchus	2	Therocephalia	Purlovia_maxima	1
Therocephalia	Jiufengia_jiai	1	Gorgonopsia	Lycaenops_ornatus	1	Gorgonopsia	Lycaenops_ornatus	1		Gorgonopsia	Lycaenops_ornatus	1		Ophiacodontidae	Varanosaurus_acutirostris	2	Sphenacodontia	Ianthodon_schultzei	1	Sphenacodontia	Dimetrodon_milleri	2		Sphenacodontia	Ianthodon_schultzei	1				Therocephalia	Jiufengia_jiai	1	Therocephalia	Jiufengia_jiai	2	Therocephalia	Jiufengia_jiai	1			Therocephalia	Scylacosaurus_sclateri	1	Therocephalia	Scylacosaurus_sclateri	2	Therocephalia	Scylacosaurus_sclateri	1
Therocephalia	Karenites_ornamentatus	1	Gorgonopsia	Nochnitsa_geminidens	1	Gorgonopsia	Nochnitsa_geminidens	1		Gorgonopsia	Nochnitsa_geminidens	1		Sphenacodontia	Ianthodon_schultzei	2	Sphenacodontia	Secodontosaurus_obtusidens	1	Sphenacodontia	Eohaptodus_garnettensis	2		Sphenacodontia	Secodontosaurus_obtusidens	1				Therocephalia	Karenites_ornamentatus	1	Therocephalia	Karenites_ornamentatus	2	Therocephalia	Karenites_ornamentatus	1			Therocephalia	Zorillodontops_gracilis	1	Therocephalia	Zorillodontops_gracilis	2	Therocephalia	Zorillodontops_gracilis	1
Therocephalia	Lycideops_longiceps	1	Gorgonopsia	Scylacops_capensis	1	Gorgonopsia	Scylacops_capensis	1		Gorgonopsia	Scylacops_capensis	1		Varanopidae	Aerosaurus_wellesi	2	Varanopidae	Aerosaurus_wellesi	1	Sphenacodontia	Haptodus_baylei	2		Varanopidae	Aerosaurus_wellesi	1				Therocephalia	Lycaenops_ornatus	1	Therocephalia	Lycaenops_ornatus	2	Therocephalia	Lycaenops_ornatus	1			Gorgonopsia	Aelurognathus_tigriceps	3	Gorgonopsia	Aelurognathus_tigriceps	3	Biarmosuchia	Phthinosuchus_discors	2
Therocephalia	Mupashi_migrator	1	Therocephalia	Annatherapsidus_petri	1	Therocephalia	Annatherapsidus_petri	1		Therocephalia	Annatherapsidus_petri	1		Varanopidae	Archaeovenator_hamiltonensis	2	Varanopidae	Archaeovenator_hamiltonensis	1	Sphenacodontia	Ianthodon_schultzei	2		Varanopidae	Archaeovenator_hamiltonensis	1				Therocephalia	Nochnitsa_geminidens	1	Therocephalia	Nochnitsa_geminidens	2	Therocephalia	Nochnitsa_geminidens	1			Gorgonopsia	Arctognathus	3	Gorgonopsia	Arctognathus	3	Cyndontia	Galesaurus_planiceps	2
Therocephalia	Olivierosuchus_parringtoni	1	Therocephalia	Choerosaurus_dejageri	1	Therocephalia	Choerosaurus_dejageri	1		Therocephalia	Choerosaurus_dejageri	1		Varanopidae	Ascendonanus_nestleri	2	Varanopidae	Ascendonanus_nestleri	1	Sphenacodontia	Palaeohatteria_longicaudata	2		Varanopidae	Ascendonanus_nestleri	1				Therocephalia	Olivierosuchus_parringtoni	1	Therocephalia	Olivierosuchus_parringtoni	2	Therocephalia	Olivierosuchus_parringtoni	1			Gorgonopsia	Clelandina_rubidgei	3	Gorgonopsia	Clelandina_rubidgei	3	Cyndontia	Progalesaurus_lootsbergensis	2
Therocephalia	Scalopodon_tenuisfrons	1	Therocephalia	Ericiolacerta_parva	1	Therocephalia	Ericiolacerta_parva	1		Therocephalia	Ericiolacerta_parva	1		Varanopidae	Mesenosaurus_romeri	2	Varanopidae	Mesenosaurus_romeri	1	Varanopidae	Anningia_megalops	2		Varanopidae	Mesenosaurus_romeri	1				Therocephalia	Scalopolacerta_hoffmanni	1	Therocephalia	Scalopolacerta_hoffmanni	2	Therocephalia	Scalopolacerta_hoffmanni	1			Gorgonopsia	Dinogorgon_rubidgei	3	Gorgonopsia	Dinogorgon_rubidgei	3	Cyndontia	Thrinaxodon_liorhinus	2
Therocephalia	Scaloposaurus_constrictus	1	Therocephalia	Ictidosuchoides_longiceps	1	Therocephalia	Ictidosuchoides_longiceps	1		Therocephalia	Ictidosuchoides_longiceps	1		Varanopidae	Microvaranops_parentis	2	Varanopidae	Microvaranops_parentis	1	Varanopidae	Elliotsmithia_longiceps	2		Varanopidae	Microvaranops_parentis	1				Therocephalia	Scylacops_capensis	1	Therocephalia	Scylacops_capensis	2	Therocephalia	Scylacops_capensis	1			Gorgonopsia	Dixeya	3	Gorgonopsia	Dixeya	3	Cyndontia	Vetusodon_elikhulu	2
Therocephalia	Tetracynodon_darti	1	Therocephalia	Jiufengia_jiai	1	Therocephalia	Jiufengia_jiai	1		Therocephalia	Jiufengia_jiai	1		Varanopidae	Mycterosaurus_longiceps	2	Varanopidae	Mycterosaurus_longiceps	1	Varanopidae	Euromycter_rutenus	2		Varanopidae	Mycterosaurus_longiceps	1				Therocephalia	Theriognathus_microps	1	Therocephalia	Theriognathus_microps	2	Therocephalia	Theriognathus_microps	1			Gorgonopsia	Eriphostoma_microdon	3	Gorgonopsia	Gorgonops_torvus	3	Gorgonopsia	Cyonosaurus_longiceps	2
Therocephalia	Viatkosuchus_sumini	1	Therocephalia	Karenites_ornamentatus	1	Therocephalia	Karenites_ornamentatus	1		Therocephalia	Karenites_ornamentatus	1		Varanopidae	Varanodon_agilis	2	Varanopidae	Varanodon_agilis	1	Varanopidae	Heleosaurus_scholtzi	2		Varanopidae	Varanodon_agilis	1				Therocephalia	Viatkosuchus_sumini	1	Therocephalia	Viatkosuchus_sumini	2	Therocephalia	Viatkosuchus_sumini	1			Gorgonopsia	Inostrancevia_alexandri	3	Gorgonopsia	Inostrancevia_alexandri	3	Gorgonopsia	Leontosaurus_vanderhorsti	2
Biarmosuchia	Leucocephalus_wewersi	2	Therocephalia	Lycideops_longiceps	1	Therocephalia	Lycideops_longiceps	1		Therocephalia	Lycideops_longiceps	1		Varanopidae	Varanops_brevirostris	2	Varanopidae	Varanops_brevirostris	1	Varanopidae	Microvaranops_parentis	2		Varanopidae	Varanops_brevirostris	1				Biarmosuchia	Lende_chiweta	2	Biarmosuchia	Lende_chiweta	1	Biarmosuchia	Lende_chiweta	2			Gorgonopsia	Leontosaurus_vanderhorsti	3	Gorgonopsia	Leontosaurus_vanderhorsti	3	Gorgonopsia	Sauroctonus_parringtoni	2
Biarmosuchia	Phthinosuchus_discors	2	Therocephalia	Moschorhinus_kitchingi	1	Therocephalia	Moschorhinus_kitchingi	1		Therocephalia	Moschorhinus_kitchingi	1																		Biarmosuchia	Lycideops_longiceps	2	Biarmosuchia	Lycideops_longiceps	1	Biarmosuchia	Lycideops_longiceps	2			Gorgonopsia	Pravoslavlevia_parva	3	Gorgonopsia	Pravoslavlevia_parva	3	Gorgonopsia	Sauroctonus_progressus	2
Cyndontia	Charassognathus_gracilis	2	Therocephalia	Mupashi_migrator	1	Therocephalia	Mupashi_migrator	1		Therocephalia	Mupashi_migrator	1																		Dinocephalia	Pampaphoneus_biccai	2	Dinocephalia	Pampaphoneus_biccai	1	Dinocephalia	Pampaphoneus_biccai	2			Gorgonopsia	Rubidgea_atrox	3	Gorgonopsia	Rubidgea_atrox	3	Gorgonopsia	Smilesaurus_ferox	2
Cyndontia	Nanictosaurus_kitchingi	2	Therocephalia	Olivierosuchus_parringtoni	1	Therocephalia	Olivierosuchus_parringtoni	1		Therocephalia	Olivierosuchus_parringtoni	1																		Gorgonopsia	Aelurosaurus	2	Gorgonopsia	Aelurosaurus	1	Gorgonopsia	Aelurosaurus	2			Gorgonopsia	Smilesaurus_ferox	3	Gorgonopsia	Smilesaurus_ferox	3	Gorgonopsia	Suchogorgon_golubevi	2
Cyndontia	Platycraniellus_elegans	2	Therocephalia	Scalopodon_tenuisfrons	1	Therocephalia	Scalopodon_tenuisfrons	1		Therocephalia	Scalopodon_tenuisfrons	1																		Gorgonopsia	Mupashi_migrator	2	Gorgonopsia	Mupashi_migrator	1	Gorgonopsia	Mupashi_migrator	2			Therocephalia	Purlovia_maxima	3	Therocephalia	Purlovia_maxima	3	Gorgonopsia	Viatkogorgon_ivakhnenkoi	2
Cyndontia	Progalesaurus_lootsbergensis	2	Therocephalia	Scaloposaurus_constrictus	1	Therocephalia	Scalopolacerta_hoffmanni	1		Therocephalia	Scaloposaurus_constrictus	1																		Therocephalia	Choerosaurus_dejageri	2	Therocephalia	Choerosaurus_dejageri	1	Therocephalia	Choerosaurus_dejageri	2			Cyndontia	Galesaurus_planiceps	2	Cyndontia	Galesaurus_planiceps	1	Therocephalia	Gorynychus_masyutinae	2
Cyndontia	Thrinaxodon_liorhinus	2	Therocephalia	Tetracynodon_darti	1	Therocephalia	Scaloposaurus_constrictus	1		Therocephalia	Tetracynodon_darti	1																		Therocephalia	Ericiolacerta_parva	2	Therocephalia	Ericiolacerta_parva	1	Therocephalia	Ericiolacerta_parva	2			Cyndontia	Progalesaurus_lootsbergensis	2	Cyndontia	Progalesaurus_lootsbergensis	1	Therocephalia	Pristerognathus_polyodon	2
Cyndontia	Vetusodon_elikhulu	2	Therocephalia	Theriognathus_microps	1	Therocephalia	Tetracynodon_darti	1		Therocephalia	Theriognathus_microps	1																		Therocephalia	Scalopodon_tenuisfrons	2	Therocephalia	Scalopodon_tenuisfrons	1	Therocephalia	Scalopodon_tenuisfrons	2			Cyndontia	Thrinaxodon_liorhinus	2	Cyndontia	Thrinaxodon_liorhinus	1	Therocephalia	Promoschorhynchus	2
Dinocephalia	Jonkeria_sp	2	Therocephalia	Viatkosuchus_sumini	1	Therocephalia	Theriognathus_microps	1		Therocephalia	Viatkosuchus_sumini	1																		Therocephalia	Scaloposaurus_constrictus	2	Therocephalia	Scaloposaurus_constrictus	1	Therocephalia	Scaloposaurus_constrictus	2			Cyndontia	Vetusodon_elikhulu	2	Cyndontia	Vetusodon_elikhulu	1	Dinocephalia	Anteosaurus	3
Dinocephalia	Sinophoneus_yumenensis	2	Biarmosuchia	Leucocephalus_wewersi	2	Therocephalia	Viatkosuchus_sumini	1		Biarmosuchia	Leucocephalus_wewersi	2																		Therocephalia	Tetracynodon_darti	2	Therocephalia	Tetracynodon_darti	1	Therocephalia	Tetracynodon_darti	2			Dinocephalia	Anteosaurus	2	Dinocephalia	Anteosaurus	1	Dinocephalia	Jonkeria_sp	3
Gorgonopsia	Aelurognathus_tigriceps	2	Biarmosuchia	Phthinosuchus_discors	2	Biarmosuchia	Leucocephalus_wewersi	2		Biarmosuchia	Phthinosuchus_discors	2																													Sphenacodontia	Dimetrodon_grandis	2	Sphenacodontia	Dimetrodon_grandis	1	Sphenacodontia	Dimetrodon_grandis	3
Gorgonopsia	Aloposaurus_gracilis	2	Cyndontia	Charassognathus_gracilis	2	Biarmosuchia	Phthinosuchus_discors	2		Cyndontia	Charassognathus_gracilis	2																													Sphenacodontia	Dimetrodon_limbatus	2	Sphenacodontia	Dimetrodon_limbatus	1	Sphenacodontia	Dimetrodon_limbatus	3
Gorgonopsia	Aloposaurus_tenuis	2	Cyndontia	Galesaurus_planiceps	2	Cyndontia	Charassognathus_gracilis	2		Cyndontia	Galesaurus_planiceps	2																													Sphenacodontia	Pantelosaurus_saxonicus	2	Sphenacodontia	Pantelosaurus_saxonicus	1	Sphenacodontia	Pantelosaurus_saxonicus	3
Gorgonopsia	Arctognathus	2	Cyndontia	Platycraniellus_elegans	2	Cyndontia	Galesaurus_planiceps	2		Cyndontia	Platycraniellus_elegans	2																													Sphenacodontia	Sphenacodon_ferocior	2	Sphenacodontia	Sphenacodon_ferocior	1	Sphenacodontia	Sphenacodon_ferocior	3
Gorgonopsia	Arctops_willistoni	2	Cyndontia	Progalesaurus_lootsbergensis	2	Cyndontia	Platycraniellus_elegans	2		Cyndontia	Progalesaurus_lootsbergensis	2																													Sphenacodontia	Sphenacodon_ferox	2	Sphenacodontia	Sphenacodon_ferox	1	Sphenacodontia	Sphenacodon_ferox	3
Gorgonopsia	Clelandina_rubidgei	2	Cyndontia	Thrinaxodon_liorhinus	2	Cyndontia	Progalesaurus_lootsbergensis	2		Cyndontia	Thrinaxodon_liorhinus	2
Gorgonopsia	Cyonosaurus_longiceps	2	Cyndontia	Vetusodon_elikhulu	2	Cyndontia	Thrinaxodon_liorhinus	2		Cyndontia	Vetusodon_elikhulu	2
Gorgonopsia	Dinogorgon_rubidgei	2	Dinocephalia	Anteosaurus	2	Cyndontia	Vetusodon_elikhulu	2		Dinocephalia	Anteosaurus	2
Gorgonopsia	Dixeya	2	Dinocephalia	Jonkeria_sp	2	Dinocephalia	Anteosaurus	2		Dinocephalia	Jonkeria_sp	2
Gorgonopsia	Eriphostoma_microdon	2	Dinocephalia	Sinophoneus_yumenensis	2	Dinocephalia	Jonkeria_sp	2		Dinocephalia	Sinophoneus_yumenensis	2
Gorgonopsia	Gorgonops_torvus	2	Gorgonopsia	Aelurognathus_tigriceps	2	Dinocephalia	Sinophoneus_yumenensis	2		Gorgonopsia	Aelurognathus_tigriceps	2
Gorgonopsia	Inostrancevia_alexandri	2	Gorgonopsia	Arctognathus	2	Gorgonopsia	Aelurognathus_tigriceps	2		Gorgonopsia	Arctognathus	2
Gorgonopsia	Inostrancevia_latifrons	2	Gorgonopsia	Clelandina_rubidgei	2	Gorgonopsia	Arctognathus	2		Gorgonopsia	Clelandina_rubidgei	2
Gorgonopsia	Leontosaurus_vanderhorsti	2	Gorgonopsia	Cynariops_robustus	2	Gorgonopsia	Clelandina_rubidgei	2		Gorgonopsia	Cynariops_robustus	2
Gorgonopsia	Pravoslavlevia_parva	2	Gorgonopsia	Cyonosaurus_longiceps	2	Gorgonopsia	Cynariops_robustus	2		Gorgonopsia	Cyonosaurus_longiceps	2
Gorgonopsia	Rubidgea_atrox	2	Gorgonopsia	Dinogorgon_rubidgei	2	Gorgonopsia	Cyonosaurus_longiceps	2		Gorgonopsia	Dinogorgon_rubidgei	2
Gorgonopsia	Sauroctonus_parringtoni	2	Gorgonopsia	Dixeya	2	Gorgonopsia	Dinogorgon_rubidgei	2		Gorgonopsia	Dixeya	2
Gorgonopsia	Sauroctonus_progressus	2	Gorgonopsia	Eriphostoma_microdon	2	Gorgonopsia	Dixeya	2		Gorgonopsia	Eriphostoma_microdon	2
Gorgonopsia	Smilesaurus_ferox	2	Gorgonopsia	Gorgonops_torvus	2	Gorgonopsia	Eriphostoma_microdon	2		Gorgonopsia	Gorgonops_torvus	2
Gorgonopsia	Suchogorgon_golubevi	2	Gorgonopsia	Inostrancevia_alexandri	2	Gorgonopsia	Gorgonops_torvus	2		Gorgonopsia	Inostrancevia_alexandri	2
Gorgonopsia	Sycosaurus_nowaki	2	Gorgonopsia	Leontosaurus_vanderhorsti	2	Gorgonopsia	Inostrancevia_alexandri	2		Gorgonopsia	Leontosaurus_vanderhorsti	2
Gorgonopsia	Viatkogorgon_ivakhnenkoi	2	Gorgonopsia	Pravoslavlevia_parva	2	Gorgonopsia	Leontosaurus_vanderhorsti	2		Gorgonopsia	Pravoslavlevia_parva	2
Sphenacodontia	Dimetrodon_grandis	2	Gorgonopsia	Rubidgea_atrox	2	Gorgonopsia	Pravoslavlevia_parva	2		Gorgonopsia	Rubidgea_atrox	2
Sphenacodontia	Dimetrodon_limbatus	2	Gorgonopsia	Sauroctonus_parringtoni	2	Gorgonopsia	Rubidgea_atrox	2		Gorgonopsia	Sauroctonus_parringtoni	2
Sphenacodontia	Sphenacodon_ferocior	2	Gorgonopsia	Sauroctonus_progressus	2	Gorgonopsia	Sauroctonus_parringtoni	2		Gorgonopsia	Sauroctonus_progressus	2
Sphenacodontia	Sphenacodon_ferox	2	Gorgonopsia	Smilesaurus_ferox	2	Gorgonopsia	Sauroctonus_progressus	2		Gorgonopsia	Smilesaurus_ferox	2
Therocephalia	Annatherapsidus_petri	2	Gorgonopsia	Suchogorgon_golubevi	2	Gorgonopsia	Smilesaurus_ferox	2		Gorgonopsia	Suchogorgon_golubevi	2
Therocephalia	Glanosuchus_macrops	2	Gorgonopsia	Sycosaurus_nowaki	2	Gorgonopsia	Suchogorgon_golubevi	2		Gorgonopsia	Sycosaurus_nowaki	2
Therocephalia	Gorynychus_masyutinae	2	Gorgonopsia	Viatkogorgon_ivakhnenkoi	2	Gorgonopsia	Sycosaurus_nowaki	2		Gorgonopsia	Viatkogorgon_ivakhnenkoi	2
Therocephalia	Hofmeyria_atavus	2	Sphenacodontia	Dimetrodon_grandis	2	Gorgonopsia	Viatkogorgon_ivakhnenkoi	2		Sphenacodontia	Dimetrodon_grandis	2
Therocephalia	Ictidosaurus_augusticeps	2	Sphenacodontia	Dimetrodon_limbatus	2	Sphenacodontia	Dimetrodon_grandis	2		Sphenacodontia	Dimetrodon_limbatus	2
Therocephalia	Ictidosuchoides_longiceps	2	Sphenacodontia	Pantelosaurus_saxonicus	2	Sphenacodontia	Dimetrodon_limbatus	2		Sphenacodontia	Pantelosaurus_saxonicus	2
Therocephalia	Lycosuchus_vanderrieti	2	Sphenacodontia	Sphenacodon_ferox	2	Sphenacodontia	Pantelosaurus_saxonicus	2		Sphenacodontia	Sphenacodon_ferocior	2
Therocephalia	Mirotenthes_digitipes	2	Therocephalia	Glanosuchus_macrops	2	Sphenacodontia	Sphenacodon_ferocior	2		Sphenacodontia	Sphenacodon_ferox	2
Therocephalia	Moschorhinus_kitchingi	2	Therocephalia	Gorynychus_masyutinae	2	Sphenacodontia	Sphenacodon_ferox	2		Therocephalia	Glanosuchus_macrops	2
Therocephalia	Ophidostoma_tatarinovi	2	Therocephalia	Hofmeyria_atavus	2	Therocephalia	Glanosuchus_macrops	2		Therocephalia	Gorynychus_masyutinae	2
Therocephalia	Pristerognathus_polyodon	2	Therocephalia	Ictidosaurus_augusticeps	2	Therocephalia	Gorynychus_masyutinae	2		Therocephalia	Hofmeyria_atavus	2
Therocephalia	Promoschorhynchus	2	Therocephalia	Lycosuchus_vanderrieti	2	Therocephalia	Hofmeyria_atavus	2		Therocephalia	Ictidosaurus_augusticeps	2
Therocephalia	Purlovia_maxima	2	Therocephalia	Mirotenthes_digitipes	2	Therocephalia	Ictidosaurus_augusticeps	2		Therocephalia	Lycosuchus_vanderrieti	2
Therocephalia	Scalopolacerta_hoffmanni	2	Therocephalia	Ophidostoma_tatarinovi	2	Therocephalia	Lycosuchus_vanderrieti	2		Therocephalia	Mirotenthes_digitipes	2
Therocephalia	Scylacosaurus_sclateri	2	Therocephalia	Pristerognathus_polyodon	2	Therocephalia	Mirotenthes_digitipes	2		Therocephalia	Ophidostoma_tatarinovi	2
Therocephalia	Theriognathus_microps	2	Therocephalia	Promoschorhynchus	2	Therocephalia	Ophidostoma_tatarinovi	2		Therocephalia	Pristerognathus_polyodon	2
Therocephalia	Zorillodontops_gracilis	2	Therocephalia	Purlovia_maxima	2	Therocephalia	Pristerognathus_polyodon	2		Therocephalia	Promoschorhynchus	2
Biarmosuchia	Niaftasuchus_zekkeli	3	Therocephalia	Scylacosaurus_sclateri	2	Therocephalia	Promoschorhynchus	2		Therocephalia	Purlovia_maxima	2
Biarmosuchia	Nikkasaurus_tatarinovi	3	Therocephalia	Zorillodontops_gracilis	2	Therocephalia	Purlovia_maxima	2		Therocephalia	Scylacosaurus_sclateri	2
Biarmosuchia	Reiszia_gubini	3	Biarmosuchia	Niaftasuchus_zekkeli	3	Therocephalia	Scylacosaurus_sclateri	2		Therocephalia	Zorillodontops_gracilis	2
Biarmosuchia	Tetraceratops_insignis	3	Biarmosuchia	Nikkasaurus_tatarinovi	3	Therocephalia	Zorillodontops_gracilis	2		Biarmosuchia	Niaftasuchus_zekkeli	3
Cyndontia	Galesaurus_planiceps	3	Biarmosuchia	Reiszia_gubini	3	Biarmosuchia	Niaftasuchus_zekkeli	3		Biarmosuchia	Nikkasaurus_tatarinovi	3
Cyndontia	Procynosuchus_delaharpeae	3	Biarmosuchia	Tetraceratops_insignis	3	Biarmosuchia	Nikkasaurus_tatarinovi	3		Biarmosuchia	Reiszia_gubini	3
Dinocephalia	Anteosaurus	3	Cyndontia	Procynosuchus_delaharpeae	3	Biarmosuchia	Reiszia_gubini	3		Biarmosuchia	Tetraceratops_insignis	3
Eothyridae	Eothyris_parkeyi	3	Eothyridae	Eothyris_parkeyi	3	Biarmosuchia	Tetraceratops_insignis	3		Cyndontia	Procynosuchus_delaharpeae	3
Eothyridae	Vaughnictis_smithae	3	Eothyridae	Vaughnictis_smithae	3	Cyndontia	Procynosuchus_delaharpeae	3		Eothyridae	Eothyris_parkeyi	3
Gorgonopsia	Cynariops_robustus	3	Ophiacodontidae	Ophiacodon_mirus	3	Eothyridae	Eothyris_parkeyi	3		Eothyridae	Vaughnictis_smithae	3
Ophiacodontidae	Ophiacodon_mirus	3	Ophiacodontidae	Ophiacodon_retroversus	3	Eothyridae	Vaughnictis_smithae	3		Ophiacodontidae	Ophiacodon_mirus	3
Ophiacodontidae	Ophiacodon_retroversus	3	Ophiacodontidae	Ophiacodon_uniformis	3	Ophiacodontidae	Ophiacodon_mirus	3		Ophiacodontidae	Ophiacodon_retroversus	3
Ophiacodontidae	Ophiacodon_uniformis	3	Ophiacodontidae	Stereorachis_dominans	3	Ophiacodontidae	Ophiacodon_retroversus	3		Ophiacodontidae	Ophiacodon_uniformis	3
Ophiacodontidae	Stereorachis_dominans	3	Ophiacodontidae	Varanosaurus_acutirostris	3	Ophiacodontidae	Ophiacodon_uniformis	3		Ophiacodontidae	Stereorachis_dominans	3
Ophiacodontidae	Varanosaurus_acutirostris	3	Sphenacodontia	Cutleria_sp	3	Ophiacodontidae	Stereorachis_dominans	3		Ophiacodontidae	Varanosaurus_acutirostris	3
Sphenacodontia	Cutleria_sp	3	Sphenacodontia	Dimetrodon_loomisi	3	Ophiacodontidae	Varanosaurus_acutirostris	3		Sphenacodontia	Cutleria_sp	3
Sphenacodontia	Dimetrodon_loomisi	3	Sphenacodontia	Dimetrodon_milleri	3	Sphenacodontia	Cutleria_sp	3		Sphenacodontia	Dimetrodon_loomisi	3
Sphenacodontia	Dimetrodon_milleri	3	Sphenacodontia	Dimetrodon_natalis	3	Sphenacodontia	Dimetrodon_loomisi	3		Sphenacodontia	Dimetrodon_milleri	3
Sphenacodontia	Dimetrodon_natalis	3	Sphenacodontia	Eohaptodus_garnettensis	3	Sphenacodontia	Dimetrodon_milleri	3		Sphenacodontia	Dimetrodon_natalis	3
Sphenacodontia	Eohaptodus_garnettensis	3	Sphenacodontia	Haptodus_baylei	3	Sphenacodontia	Dimetrodon_natalis	3		Sphenacodontia	Eohaptodus_garnettensis	3
Sphenacodontia	Haptodus_baylei	3	Sphenacodontia	Ianthodon_schultzei	3	Sphenacodontia	Eohaptodus_garnettensis	3		Sphenacodontia	Haptodus_baylei	3
Sphenacodontia	Ianthodon_schultzei	3	Sphenacodontia	Palaeohatteria_longicaudata	3	Sphenacodontia	Haptodus_baylei	3		Sphenacodontia	Ianthodon_schultzei	3
Sphenacodontia	Palaeohatteria_longicaudata	3	Sphenacodontia	Secodontosaurus_obtusidens	3	Sphenacodontia	Ianthodon_schultzei	3		Sphenacodontia	Palaeohatteria_longicaudata	3
Sphenacodontia	Pantelosaurus_saxonicus	3	Sphenacodontia	Sphenacodon_ferocior	3	Sphenacodontia	Palaeohatteria_longicaudata	3		Sphenacodontia	Secodontosaurus_obtusidens	3
Sphenacodontia	Secodontosaurus_obtusidens	3	Therocephalia	Scalopolacerta_hoffmanni	3	Sphenacodontia	Secodontosaurus_obtusidens	3		Varanopidae	Aerosaurus_wellesi	3
Varanopidae	Aerosaurus_wellesi	3	Varanopidae	Aerosaurus_wellesi	3	Varanopidae	Aerosaurus_wellesi	3		Varanopidae	Anningia_megalops	3
Varanopidae	Anningia_megalops	3	Varanopidae	Anningia_megalops	3	Varanopidae	Anningia_megalops	3		Varanopidae	Archaeovenator_hamiltonensis	3
Varanopidae	Archaeovenator_hamiltonensis	3	Varanopidae	Archaeovenator_hamiltonensis	3	Varanopidae	Archaeovenator_hamiltonensis	3		Varanopidae	Ascendonanus_nestleri	3
Varanopidae	Ascendonanus_nestleri	3	Varanopidae	Ascendonanus_nestleri	3	Varanopidae	Ascendonanus_nestleri	3		Varanopidae	Elliotsmithia_longiceps	3
Varanopidae	Elliotsmithia_longiceps	3	Varanopidae	Elliotsmithia_longiceps	3	Varanopidae	Elliotsmithia_longiceps	3		Varanopidae	Euromycter_rutenus	3
Varanopidae	Euromycter_rutenus	3	Varanopidae	Euromycter_rutenus	3	Varanopidae	Euromycter_rutenus	3		Varanopidae	Heleosaurus_scholtzi	3
Varanopidae	Heleosaurus_scholtzi	3	Varanopidae	Heleosaurus_scholtzi	3	Varanopidae	Heleosaurus_scholtzi	3		Varanopidae	Mesenosaurus_romeri	3
Varanopidae	Mesenosaurus_romeri	3	Varanopidae	Mesenosaurus_romeri	3	Varanopidae	Mesenosaurus_romeri	3		Varanopidae	Microvaranops_parentis	3
Varanopidae	Microvaranops_parentis	3	Varanopidae	Microvaranops_parentis	3	Varanopidae	Microvaranops_parentis	3		Varanopidae	Mycterosaurus_longiceps	3
Varanopidae	Mycterosaurus_longiceps	3	Varanopidae	Mycterosaurus_longiceps	3	Varanopidae	Mycterosaurus_longiceps	3		Varanopidae	Varanodon_agilis	3
Varanopidae	Varanodon_agilis	3	Varanopidae	Varanodon_agilis	3	Varanopidae	Varanodon_agilis	3		Varanopidae	Varanops_brevirostris	3
Varanopidae	Varanops_brevirostris	3	Varanopidae	Varanops_brevirostris	3	Varanopidae	Varanops_brevirostris	3		Therocephalia	Scalopolacerta_hoffmanni	?

## Sheet: Supplementary Data 5
Taxa	Clade	FAD	LAD
Alrausuchus_tagax	Biarmosuchia	266.9	264.3
Biarmosuchus_tener	Biarmosuchia	266.9	264.3
Herpetoskylax_hopsoni	Biarmosuchia	259.5	254.14
Hipposaurus_boonstrai	Biarmosuchia	264.3	259.5
Ictidorhinus_martinsi	Biarmosuchia	254.14	251.9
Lemurosaurus_pricei	Biarmosuchia	259.5	254.14
Lende_chiweta	Biarmosuchia	259.5	254.14
Leucocephalus_wewersi	Biarmosuchia	259.5	254.14
Lobalopex_mordax	Biarmosuchia	259.5	254.14
Niaftasuchus_zekkeli	Biarmosuchia	266.9	264.3
Nikkasaurus_tatarinovi	Biarmosuchia	266.9	264.3
Proburnetia_viatkensis	Biarmosuchia	264.3	259.5
Reiszia_gubini	Biarmosuchia	266.9	264.3
Phthinosuchus_discors	Biarmosuchia	266.9	264.3
Charassognathus_gracilis	Cyndontia	259.5	254.14
Dvinia_prima	Cyndontia	259.5	251.9
Galesaurus_planiceps	Cyndontia	251.9	251.2
Nanictosaurus_kitchingi	Cyndontia	259.5	251.9
Platycraniellus_elegans	Cyndontia	251.9	251.2
Procynosuchus_delaharpeae	Cyndontia	259.5	251.9
Progalesaurus_lootsbergensis	Cyndontia	251.9	251.2
Thrinaxodon_liorhinus	Cyndontia	251.9	247.2
Vetusodon_elikhulu	Cyndontia	254.14	251.9
Anteosaurus_magnificus	Dinocephalia	264.3	259.5
Australosyodon_nyaphuli	Dinocephalia	266.9	264.3
Deuterosaurus_biarmicus	Dinocephalia	266.9	264.3
Jonkeria_truculenta	Dinocephalia	264.3	259.5
Pampaphoneus_biccai	Dinocephalia	264.3	259.5
Phthinosaurus_borissiaki	Dinocephalia	273	266.9
Sinophoneus_yumenensis	Dinocephalia	266.9	264.3
Syodon_biarmicum	Dinocephalia	266.9	264.3
Tapinocaninus_pamelae	Dinocephalia	266.9	264.3
Titanophoneus_potens	Dinocephalia	266.9	259.5
Eothyris_parkeyi	Eothyridae	290.1	283.5
Vaughnictis_smithae	Eothyridae	298.9	295
Aelurognathus_tigriceps	Gorgonopsia	259.5	251.9
Aelurosaurus_felinus	Gorgonopsia	259.5	251.9
Aloposaurus_gracilis	Gorgonopsia	259.5	254.14
Aloposaurus_tenuis	Gorgonopsia	259.5	251.9
Arctognathus_curvimola	Gorgonopsia	259.5	251.9
Arctops_willistoni	Gorgonopsia	259.5	254.14
Clelandina_rubidgei	Gorgonopsia	259.5	251.9
Cynariops_robustus	Gorgonopsia	259.5	254.14
Cyonosaurus_longiceps	Gorgonopsia	259.5	254.14
Dinogorgon_rubidgei	Gorgonopsia	259.5	251.9
Dixeya_nasuta	Gorgonopsia	259.5	254.14
Eriphostoma_microdon	Gorgonopsia	264.3	259.5
Gorgonops_torvus	Gorgonopsia	264.3	254.14
Inostrancevia_alexandri	Gorgonopsia	259.5	251.9
Inostrancevia_latifrons	Gorgonopsia	259.5	251.9
Leontosaurus_vanderhorsti	Gorgonopsia	259.5	251.9
Lycaenops_ornatus	Gorgonopsia	259.5	251.9
Nochnitsa_geminidens	Gorgonopsia	264.3	259.5
Pravoslavlevia_parva	Gorgonopsia	254.14	251.9
Rubidgea_atrox	Gorgonopsia	259.5	251.9
Sauroctonus_parringtoni	Gorgonopsia	259.5	254.14
Sauroctonus_progressus	Gorgonopsia	259.5	254.14
Scylacops_capensis	Gorgonopsia	259.5	254.14
Smilesaurus_ferox	Gorgonopsia	259.5	254.14
Suchogorgon_golubevi	Gorgonopsia	264.3	254.14
Sycosaurus_nowaki	Gorgonopsia	259.5	251.9
Viatkogorgon_ivakhnenkoi	Gorgonopsia	264.3	259.5
Ophiacodon_uniformis	Ophiacodontidae	295	273
Ophiacodon_mirus	Ophiacodontidae	303.7	295
Ophiacodon_retroversus	Ophiacodontidae	295	283.5
Stereorachis_dominans	Ophiacodontidae	303.7	298.9
Varanosaurus_acutirostris	Ophiacodontidae	290.1	273
Cutleria_wilmarthi	Sphenacodontia	298.9	295
Dimetrodon_grandis	Sphenacodontia	283.5	273
Dimetrodon_limbatus	Sphenacodontia	290.1	283.5
Dimetrodon_loomisi	Sphenacodontia	283.5	273
Dimetrodon_milleri	Sphenacodontia	295	290.1
Dimetrodon_natalis	Sphenacodontia	290.1	283.5
Haptodus_garnettensis	Sphenacodontia	307	303.7
Haptodus_baylei	Sphenacodontia	295	290.1
Ianthodon_schultzei	Sphenacodontia	307	303.7
Palaeohatteria_longicaudata	Sphenacodontia	290.1	283.5
Pantelosaurus_saxonicus	Sphenacodontia	298.9	295
Secodontosaurus_obtusidens	Sphenacodontia	290.1	273
Sphenacodon_ferocior	Sphenacodontia	298.9	295
Sphenacodon_ferox	Sphenacodontia	298.9	290.1
Tetraceratops_insignis	Sphenacodontia	283.5	273
Annatherapsidus_petri	Therocephalia	259.5	251.9
Choerosaurus_dejageri	Therocephalia	259.5	254.14
Ericiolacerta_parva	Therocephalia	251.9	251.2
Glanosuchus_macrops	Therocephalia	266.9	259.5
Gorynychus_masyutinae	Therocephalia	264.3	259.5
Hofmeyria_atavus	Therocephalia	264.3	254.14
Ictidosaurus_angusticeps	Therocephalia	266.9	259.5
Ictidosuchoides_longiceps	Therocephalia	264.3	251.9
Jiufengia_jiai	Therocephalia	254.14	251.2
Karenites_ornamentatus	Therocephalia	264.3	259.5
Lycideops_longiceps	Therocephalia	259.5	251.9
Lycosuchus_vanderrieti	Therocephalia	264.3	259.5
Mirotenthes_digitipes	Therocephalia	259.5	254.14
Moschorhinus_kitchingi	Therocephalia	259.5	251.2
Mupashi_migrator	Therocephalia	259.5	254.14
Olivierosuchus_parringtoni	Therocephalia	251.9	251.2
Ophidostoma_tatarinovi	Therocephalia	259.5	254.14
Pristerognathus_polyodon	Therocephalia	264.3	259.5
Promoschorhynchus_platyrhinus	Therocephalia	254.14	251.2
Purlovia_maxima	Therocephalia	254.14	251.9
Scalopodon_tenuisfrons	Therocephalia	264.3	259.5
Scalopolacerta_hoffmanni	Therocephalia	251.9	251.2
Scaloposaurus_constrictus	Therocephalia	251.9	247.2
Scylacosaurus_sclateri	Therocephalia	264.3	259.5
Tetracynodon_darti	Therocephalia	259.5	251.2
Theriognathus_microps	Therocephalia	259.5	251.9
Viatkosuchus_sumini	Therocephalia	264.3	259.5
Zorillodontops_gracilis	Therocephalia	251.9	251.2
Aerosaurus_wellesi	Varanopidae	298.9	295
Anningia_megalops	Varanopidae	264.3	259.5
Archaeovenator_hamiltonensis	Varanopidae	303.7	298.9
Ascendonanus_nestleri	Varanopidae	295	290.1
Elliotsmithia_longiceps	Varanopidae	264.3	259.5
Heleosaurus_scholtzi	Varanopidae	264.3	259.5
Mesenosaurus_romeri	Varanopidae	266.9	264.3
Microvaranops_parentis	Varanopidae	264.3	259.5
Mycterosaurus_longiceps	Varanopidae	290.1	273
Varanodon_agilis	Varanopidae	273	266.9
Varanops_brevirostris	Varanopidae	290.1	273

## Sheet: Supplementary Data 6
	FFsG1_GG	FFsG2_FG	FFsG3_GRA	FFsG4_RLA	FFsG5_PBS	FFsG6_SBS	FFsG7_DSS
Vetusodon_elikhulu	0	0	0	0	1	0	0
Platycraniellus_elegans	0	0	0	0	0	1	0
Nanictosaurus_kitchingi	0	0	1	0	0	0	0
Thrinaxodon_liorhinus	0	0	0	0	1	0	0
Progalesaurus_lootsbergensis	0	0	0	0	1	0	0
Galesaurus_planiceps	0	0	0	0	1	0	0
Procynosuchus_delaharpeae	0	1	0	0	0	0	0
Charassognathus_gracilis	0	0	0	0	0	1	0
Dvinia_prima	0	0	1	0	0	0	0
Ericiolacerta_parva	0	0	0	1	0	0	0
Scaloposaurus_constrictus	0	0	0	1	0	0	0
Scalopolacerta_hoffmanni	0	0	1	0	0	0	0
Karenites_ornamentatus	0	0	1	0	0	0	0
Scalopodon_tenuisfrons	0	0	0	1	0	0	0
Mupashi_migrator	0	0	0	1	0	0	0
Choerosaurus_dejageri	0	0	0	1	0	0	0
Tetracynodon_darti	0	0	0	1	0	0	0
Lycideops_longiceps	0	0	0	1	0	0	0
Ictidosuchoides_longiceps	0	0	1	0	0	0	0
Hofmeyria_atavus	0	0	0	0	0	1	0
Mirotenthes_digitipes	0	0	0	0	0	1	0
Viatkosuchus_sumini	0	0	1	0	0	0	0
Theriognathus_microps	0	0	1	0	0	0	0
Ophidostoma_tatarinovi	0	0	0	0	0	1	0
Olivierosuchus_parringtoni	0	0	1	0	0	0	0
Promoschorhynchus_platyrhinus	0	0	0	0	0	1	0
Moschorhinus_kitchingi	0	0	1	0	0	0	0
Jiufengia_jiai	0	0	1	0	0	0	0
Annatherapsidus_petri	0	0	1	0	0	0	0
Scylacosaurus_sclateri	0	0	0	0	0	1	0
Ictidosaurus_angusticeps	0	0	0	0	0	1	0
Pristerognathus_polyodon	0	0	0	0	0	1	0
Glanosuchus_macrops	0	0	0	0	0	1	0
Gorynychus_masyutinae	0	0	0	0	0	1	0
Lycosuchus_vanderrieti	0	0	0	0	0	1	0
Rubidgea_atrox	0	0	0	0	0	0	1
Clelandina_rubidgei	0	0	0	0	0	0	1
Dinogorgon_rubidgei	0	0	0	0	0	0	1
Leontosaurus_vanderhorsti	0	0	0	0	0	0	1
Sycosaurus_nowaki	0	0	0	0	0	1	0
Aelurognathus_tigriceps	0	0	0	0	0	0	1
Arctognathus_curvimola	0	0	0	0	0	0	1
Smilesaurus_ferox	0	0	0	0	0	0	1
Arctops_willistoni	0	0	1	0	0	0	0
Lycaenops_ornatus	0	0	1	0	0	0	0
Dixeya_nasuta	0	0	0	0	0	0	1
Cynariops_robustus	0	0	0	0	0	1	0
Scylacops_capensis	0	0	1	0	0	0	0
Gorgonops_torvus	0	0	0	0	0	1	0
Eriphostoma_microdon	0	0	0	0	0	1	0
Inostrancevia_alexandri	0	0	0	0	0	0	1
Inostrancevia_latifrons	0	0	1	0	0	0	0
Pravoslavlevia_parva	0	0	0	0	0	0	1
Sauroctonus_progressus	0	0	0	0	0	1	0
Sauroctonus_parringtoni	0	0	0	0	0	1	0
Suchogorgon_golubevi	0	0	0	0	0	1	0
Aelurosaurus_felinus	0	0	0	1	0	0	0
Viatkogorgon_ivakhnenkoi	0	0	0	0	0	1	0
Cyonosaurus_longiceps	0	0	0	0	0	1	0
Aloposaurus_gracilis	0	0	1	0	0	0	0
Aloposaurus_tenuis	0	0	1	0	0	0	0
Nochnitsa_geminidens	0	0	1	0	0	0	0
Tapinocaninus_pamelae	0	0	1	0	0	0	0
Deuterosaurus_biarmicus	0	0	1	0	0	0	0
Jonkeria_truculenta	0	0	0	0	0	1	0
Phthinosaurus_borissiaki	0	0	1	0	0	0	0
Syodon_biarmicum	0	0	1	0	0	0	0
Australosyodon_nyaphuli	0	0	1	0	0	0	0
Pampaphoneus_biccai	0	0	0	1	0	0	0
Anteosaurus_magnificus	0	0	0	0	1	0	0
Titanophoneus_potens	0	0	1	0	0	0	0
Sinophoneus_yumenensis	0	0	0	0	0	1	0
Niaftasuchus_zekkeli	0	1	0	0	0	0	0
Lende_chiweta	0	0	0	1	0	0	0
Leucocephalus_wewersi	0	0	0	0	0	1	0
Proburnetia_viatkensis	0	0	1	0	0	0	0
Lobalopex_mordax	0	0	1	0	0	0	0
Lemurosaurus_pricei	0	0	1	0	0	0	0
Ictidorhinus_martinsi	0	0	1	0	0	0	0
Herpetoskylax_hopsoni	0	0	1	0	0	0	0
Hipposaurus_boonstrai	0	0	1	0	0	0	0
Biarmosuchus_tener	0	0	1	0	0	0	0
Alrausuchus_tagax	0	0	1	0	0	0	0
Phthinosuchus_discors	0	0	0	0	0	1	0
Dimetrodon_limbatus	0	0	0	0	1	0	0
Dimetrodon_grandis	0	0	0	0	1	0	0
Dimetrodon_milleri	0	1	0	0	0	0	0
Dimetrodon_natalis	0	1	0	0	0	0	0
Dimetrodon_loomisi	0	1	0	0	0	0	0
Sphenacodon_ferocior	0	0	0	0	1	0	0
Sphenacodon_ferox	0	0	0	0	1	0	0
Secodontosaurus_obtusidens	1	0	0	0	0	0	0
Tetraceratops_insignis	0	1	0	0	0	0	0
Pantelosaurus_saxonicus	0	0	0	0	1	0	0
Palaeohatteria_longicaudata	0	1	0	0	0	0	0
Cutleria_wilmarthi	0	1	0	0	0	0	0
Haptodus_garnettensis	0	1	0	0	0	0	0
Haptodus_baylei	0	1	0	0	0	0	0
Ianthodon_schultzei	1	0	0	0	0	0	0
Varanosaurus_acutirostris	1	0	0	0	0	0	0
Ophiacodon_mirus	1	0	0	0	0	0	0
Stereorachis_dominans	0	1	0	0	0	0	0
Anningia_megalops	0	1	0	0	0	0	0
Microvaranops_parentis	1	0	0	0	0	0	0
Elliotsmithia_longiceps	0	1	0	0	0	0	0
Heleosaurus_scholtzi	0	1	0	0	0	0	0
Mesenosaurus_romeri	1	0	0	0	0	0	0
Varanops_brevirostris	1	0	0	0	0	0	0
Varanodon_agilis	1	0	0	0	0	0	0
Aerosaurus_wellesi	1	0	0	0	0	0	0
Mycterosaurus_longiceps	1	0	0	0	0	0	0
Archaeovenator_hamiltonensis	1	0	0	0	0	0	0
Ascendonanus_nestleri	1	0	0	0	0	0	0
Euromycter_rutenus	0	1	0	0	0	0	0
Eothyris_parkeyi	0	1	0	0	0	0	0
Vaughnictis_smithae	0	1	0	0	0	0	0

## Sheet: Supplementary Data 7
Taxa	Clade	Clade3	FFG	FFsG	Timebin	C1_Mean_Anterior_MA	C2_Mean_Posterior_MA	C3_Opening_MA_am	C4_Max_Aspect_Ratio	C5_Relative Tooth Row Length	C6_Relative Symphyseal Length	C7_Symphyseal Angle	C8_Quadrate-Articular Offset	Log10_Est_Fem_Length
Thrinaxodon_liorhinus	Cyndontia	P_Cynodontia	B2	B2a	IND	0.3279	0.643141	0.0935654	0.425437	0.474776	0.219487	133.181	0.00859586	1.7308
Galesaurus_planiceps	Cyndontia	P_Cynodontia	B2	B2a	IND	0.309173	0.539433	0.135516	0.351359	0.386449	0.216557	146.328	0.0110833	1.83718
Progalesaurus_lootsbergensis	Cyndontia	P_Cynodontia	B2	B2a	IND	0.348443	0.617683	0.101515	0.407516	0.426088	0.199171	130.771	0.0275535	1.87028
Platycraniellus_elegans	Cyndontia	P_Cynodontia	B2	B2b	IND	0.325332	0.56328	0.066654	0.316143	0.426568	0.175911	139.022	0.0735216	1.82372
Zorillodontops_gracilis	Therocephalia	L_Basal_Therocephalia	B2	B2b	IND	0.267283	0.468806	0.0905918	0.285001	0.396006	0.258011	152.033	0.142241	NA
Promoschorhynchus	Therocephalia	M_Akidnognathidae	B2	B2b	IND	0.307581	0.455054	0.0606855	0.393238	0.303705	0.151041	125.979	0.0251702	1.99643
Olivierosuchus_parringtoni	Therocephalia	M_Akidnognathidae	C3	C3a	IND	0.255	0.37139	0.0452387	0.256213	0.311914	0.149	146.733	0.0249263	1.88356
Scalopolacerta_hoffmanni	Therocephalia	O_Baurioidea	C3	C3a	IND	0.262705	0.500284	0.0650577	0.292553	0.437734	0.167573	145.886	0.00609296	1.6403
Jiufengia_jiai	Therocephalia	M_Akidnognathidae	C3	C3a	IND	0.236732	0.372003	0.0689467	0.283641	0.350926	0.164258	110.207	0.0993567	2.11792
Moschorhinus_kitchingi	Therocephalia	M_Akidnognathidae	C3	C3a	IND	0.282469	0.384683	0.0527201	0.281585	0.249234	0.266019	120.318	0.0893836	2.31463
Ericiolacerta_parva	Therocephalia	O_Baurioidea	C3	C3b	IND	0.194765	0.309823	0.0511181	0.126341	0.373212	0.170233	145.987	0.0196219	1.84884
Scaloposaurus_constrictus	Therocephalia	O_Baurioidea	C3	C3b	IND	0.226117	0.38225	0.0449147	0.181316	0.38764	0.232506	156.131	0.0717684	1.72548
Tetracynodon_darti	Therocephalia	O_Baurioidea	C3	C3b	IND	0.184456	0.340917	0.0345521	0.209258	0.444563	0.175841	141.328	0.0836057	1.77448
Procynosuchus_delaharpeae	Cyndontia	P_Cynodontia	A1	A1b	CHX	0.187171	0.490141	0.139577	0.252969	0.598637	0.194606	153.235	0.0505501	1.95424
Vetusodon_elikhulu	Cyndontia	P_Cynodontia	B2	B2a	CHX	0.361732	0.680314	0.0906251	0.453276	0.455162	0.277648	128.305	0.0370193	1.86249
Promoschorhynchus	Therocephalia	M_Akidnognathidae	B2	B2b	CHX	0.307581	0.455054	0.0606855	0.393238	0.303705	0.151041	125.979	0.0251702	1.99643
Purlovia_maxima	Therocephalia	N_Whaitsoidea	B2	B2b	CHX	0.316297	0.512953	0.0883927	0.341919	0.39649	0.260617	122.838	0.0852328	NA
Sycosaurus_nowaki	Gorgonopsia	K_Rubidgeinae	B2	B2b	CHX	0.28233	0.426997	0.0583416	0.298329	0.327913	0.264101	129.001	0.0789954	2.44378
Pravoslavlevia_parva	Gorgonopsia	J_Gorgonopsidae	B2	B2c	CHX	0.318717	0.506238	0.109846	0.275442	0.342397	0.211938	120.573	0.0362595	2.42681
Arctognathus	Gorgonopsia	J_Gorgonopsidae	B2	B2c	CHX	0.286867	0.414257	0.0656425	0.349232	0.299505	0.253292	105.856	0.130118	2.22953
Inostrancevia_alexandri	Gorgonopsia	J_Gorgonopsidae	B2	B2c	CHX	0.311333	0.49396	0.0795723	0.222668	0.349027	0.295204	107.919	0.0513811	2.63347
Aelurognathus_tigriceps	Gorgonopsia	K_Rubidgeinae	B2	B2c	CHX	0.329638	0.51739	0.121405	0.335181	0.340541	0.274398	110.414	0.0313382	2.30908
Clelandina_rubidgei	Gorgonopsia	K_Rubidgeinae	B2	B2c	CHX	0.30641	0.499443	0.077374	0.253092	0.188779	0.345468	102.023	0.12357	2.46202
Dinogorgon_rubidgei	Gorgonopsia	K_Rubidgeinae	B2	B2c	CHX	0.327737	0.460803	0.0928116	0.335178	0.269657	0.309153	104.657	0.199775	2.49024
Leontosaurus_vanderhorsti	Gorgonopsia	K_Rubidgeinae	B2	B2c	CHX	0.330138	0.553985	0.0457844	0.350108	0.404131	0.268799	112.078	0.0658277	2.42478
Rubidgea_atrox	Gorgonopsia	K_Rubidgeinae	B2	B2c	CHX	0.295837	0.473834	0.0939852	0.292543	0.359959	0.283815	123.852	0.051801	2.54958
Ictidorhinus	Biarmosuchia	E_Biarmosuchia	C3	C3a	CHX	0.231885	0.358254	0.0567119	0.277254	0.346897	0.211438	104.951	0.00944951	1.89948
Aloposaurus_tenuis	Gorgonopsia	I_Gorgonopsia	C3	C3a	CHX	0.269806	0.378325	0.0562103	0.255582	0.282131	0.251037	119.621	0.031983	2.07558
Inostrancevia_latifrons	Gorgonopsia	J_Gorgonopsidae	C3	C3a	CHX	0.285787	0.462818	0.0726793	0.208516	0.355264	0.199503	116.932	0.0832303	2.43101
Lycaenops_ornatus	Gorgonopsia	J_Gorgonopsidae	C3	C3a	CHX	0.222944	0.399392	0.0702343	0.223379	0.40985	0.336486	103.968	0.039795	2.30166
Jiufengia_jiai	Therocephalia	M_Akidnognathidae	C3	C3a	CHX	0.236732	0.372003	0.0689467	0.283641	0.350926	0.164258	110.207	0.0993567	2.11792
Moschorhinus_kitchingi	Therocephalia	M_Akidnognathidae	C3	C3a	CHX	0.282469	0.384683	0.0527201	0.281585	0.249234	0.266019	120.318	0.0893836	2.31463
Annatherapsidus_petri	Therocephalia	M_Akidnognathidae	C3	C3a	CHX	0.292022	0.43699	0.0572115	0.305257	0.328377	0.129681	141.45	0.0557814	2.29759
Theriognathus_microps	Therocephalia	N_Whaitsoidea	C3	C3a	CHX	0.270276	0.449545	0.048251	0.236506	0.380101	0.18402	142.516	0.126145	2.42605
Ictidosuchoides_longiceps	Therocephalia	O_Baurioidea	C3	C3a	CHX	0.254551	0.415393	0.0526181	0.303994	0.376155	0.107475	138.263	0.111374	2.0639
Dvinia_prima_	Cyndontia	P_Cynodontia	C3	C3a	CHX	0.218633	0.434034	0.0385271	0.292624	0.482588	0.194948	137.49	0.0860324	1.96547
Nanictosaurus_kitchingi	Cyndontia	P_Cynodontia	C3	C3a	CHX	0.260751	0.483805	0.0505212	0.286473	0.460919	0.187719	145.664	0.0470413	1.81402
Aelurosaurus felinus	Gorgonopsia	I_Gorgonopsia	C3	C3b	CHX	0.225625	0.350431	0.0552382	0.219615	0.329137	0.20003	131.346	0.0638956	2.00728
Tetracynodon_darti	Therocephalia	O_Baurioidea	C3	C3b	CHX	0.184456	0.340917	0.0345521	0.209258	0.444563	0.175841	141.328	0.0836057	1.77448
Lycideops_longiceps	Therocephalia	O_Baurioidea	C3	C3b	CHX	0.199454	0.300039	0.03928	0.211268	0.332428	0.0792804	132.887	0.195942	2.22184
Procynosuchus_delaharpeae	Cyndontia	P_Cynodontia	A1	A1b	WUC	0.187171	0.490141	0.139577	0.252969	0.598637	0.194606	153.235	0.0505501	1.95424
Leucocephalus_wewersi	Biarmosuchia	F_Burnetiamorpha	B2	B2b	WUC	0.317473	0.504652	0.065928	0.310116	0.371825	0.181735	132.432	0.124662	2.17979
Cyonosaurus_longiceps	Gorgonopsia	I_Gorgonopsia	B2	B2b	WUC	0.287244	0.495213	0.0559202	0.292148	0.402253	0.237354	128.46	0.0337882	2.13258
Cynariops_robustus	Gorgonopsia	J_Gorgonopsidae	B2	B2b	WUC	0.26533	0.447309	0.130128	0.269198	0.364293	0.252171	140.042	0.0783919	2.29329
Sauroctonus_parringtoni	Gorgonopsia	J_Gorgonopsidae	B2	B2b	WUC	0.283129	0.457481	0.02909	0.342021	0.371582	0.227916	125.194	0.0412395	2.26717
Sauroctonus_progressus	Gorgonopsia	J_Gorgonopsidae	B2	B2b	WUC	0.293991	0.498972	0.0456934	0.386707	0.400665	0.268688	125.287	0.0350095	2.32153
Gorgonops_torvus	Gorgonopsia	J_Gorgonopsidae	B2	B2b	WUC	0.303101	0.442561	0.0368744	0.309532	0.316133	0.275191	119.045	0.0989497	2.33376
Suchogorgon_golubevi	Gorgonopsia	J_Gorgonopsidae	B2	B2b	WUC	0.294887	0.498978	0.0544573	0.354674	0.388921	0.240128	130.655	0.0483446	2.23189
Sycosaurus_nowaki	Gorgonopsia	K_Rubidgeinae	B2	B2b	WUC	0.28233	0.426997	0.0583416	0.298329	0.327913	0.264101	129.001	0.0789954	2.44378
Mirotenthes_digitipes	Therocephalia	N_Whaitsoidea	B2	B2b	WUC	0.350968	0.453694	0.0489846	0.351511	0.237758	0.166766	139.705	0.205785	1.83885
Ophidostoma_tatarinovi	Therocephalia	N_Whaitsoidea	B2	B2b	WUC	0.285016	0.486989	0.0755301	0.218445	0.396828	0.0972016	126.98	0.233182	1.69527
Hofmeyria_atavus	Therocephalia	N_Whaitsoidea	B2	B2b	WUC	0.314288	0.478878	0.0750502	0.322158	0.329805	0.219705	129.879	0.118884	1.84884
Charassognathus_gracilis	Cyndontia	P_Cynodontia	B2	B2b	WUC	0.316743	0.539902	0.058783	0.305606	0.408275	0.225896	134.728	0.0979766	1.48736
Arctognathus	Gorgonopsia	J_Gorgonopsidae	B2	B2c	WUC	0.286867	0.414257	0.0656425	0.349232	0.299505	0.253292	105.856	0.130118	2.22953
Inostrancevia_alexandri	Gorgonopsia	J_Gorgonopsidae	B2	B2c	WUC	0.311333	0.49396	0.0795723	0.222668	0.349027	0.295204	107.919	0.0513811	2.63347
Dixeya	Gorgonopsia	J_Gorgonopsidae	B2	B2c	WUC	0.316864	0.436952	0.0784413	0.292546	0.258656	0.265619	108.435	0.109927	2.20571
Aelurognathus_tigriceps	Gorgonopsia	K_Rubidgeinae	B2	B2c	WUC	0.329638	0.51739	0.121405	0.335181	0.340541	0.274398	110.414	0.0313382	2.30908
Clelandina_rubidgei	Gorgonopsia	K_Rubidgeinae	B2	B2c	WUC	0.30641	0.499443	0.077374	0.253092	0.188779	0.345468	102.023	0.12357	2.46202
Dinogorgon_rubidgei	Gorgonopsia	K_Rubidgeinae	B2	B2c	WUC	0.327737	0.460803	0.0928116	0.335178	0.269657	0.309153	104.657	0.199775	2.49024
Leontosaurus_vanderhorsti	Gorgonopsia	K_Rubidgeinae	B2	B2c	WUC	0.330138	0.553985	0.0457844	0.350108	0.404131	0.268799	112.078	0.0658277	2.42478
Rubidgea_atrox	Gorgonopsia	K_Rubidgeinae	B2	B2c	WUC	0.295837	0.473834	0.0939852	0.292543	0.359959	0.283815	123.852	0.051801	2.54958
Smilesaurus_ferox	Gorgonopsia	K_Rubidgeinae	B2	B2c	WUC	0.32233	0.510701	0.0613562	0.321491	0.358895	0.361955	102.219	0.0685438	2.29987
Herpetoskylax_hopsoni	Biarmosuchia	E_Biarmosuchia	C3	C3a	WUC	0.247042	0.355555	0.0822887	0.271636	0.305358	0.162522	123.085	0.151023	2.11001
Lemurosaurus_pricei	Biarmosuchia	F_Burnetiamorpha	C3	C3a	WUC	0.215353	0.39845	0.0446223	0.221691	0.463238	0.215165	111.389	0.0866279	2.00537
Lobalopex_mordax	Biarmosuchia	F_Burnetiamorpha	C3	C3a	WUC	0.223273	0.323769	0.0914848	0.240646	0.317902	0.192535	118.353	0.137132	2.18561
Aloposaurus_tenuis	Gorgonopsia	I_Gorgonopsia	C3	C3a	WUC	0.269806	0.378325	0.0562103	0.255582	0.282131	0.251037	119.621	0.031983	2.07558
Aloposaurus_gracilis	Gorgonopsia	I_Gorgonopsia	C3	C3a	WUC	0.272854	0.376764	0.0445351	0.272142	0.273404	0.221257	120.401	0.0805193	2.05336
Inostrancevia_latifrons	Gorgonopsia	J_Gorgonopsidae	C3	C3a	WUC	0.285787	0.462818	0.0726793	0.208516	0.355264	0.199503	116.932	0.0832303	2.43101
Lycaenops_ornatus	Gorgonopsia	J_Gorgonopsidae	C3	C3a	WUC	0.222944	0.399392	0.0702343	0.223379	0.40985	0.336486	103.968	0.039795	2.30166
Arctops_willistoni	Gorgonopsia	J_Gorgonopsidae	C3	C3a	WUC	0.273769	0.392475	0.049648	0.253162	0.281905	0.208863	114.817	0.0786564	2.29987
Scylacops_capensis	Gorgonopsia	J_Gorgonopsidae	C3	C3a	WUC	0.248367	0.426626	0.0665417	0.21781	0.381388	0.244434	134.029	0.0658589	2.09477
Annatherapsidus_petri	Therocephalia	M_Akidnognathidae	C3	C3a	WUC	0.292022	0.43699	0.0572115	0.305257	0.328377	0.129681	141.45	0.0557814	2.29759
Moschorhinus_kitchingi	Therocephalia	M_Akidnognathidae	C3	C3a	WUC	0.282469	0.384683	0.0527201	0.281585	0.249234	0.266019	120.318	0.0893836	2.31463
Theriognathus_microps	Therocephalia	N_Whaitsoidea	C3	C3a	WUC	0.270276	0.449545	0.048251	0.236506	0.380101	0.18402	142.516	0.126145	2.42605
Ictidosuchoides_longiceps	Therocephalia	O_Baurioidea	C3	C3a	WUC	0.254551	0.415393	0.0526181	0.303994	0.376155	0.107475	138.263	0.111374	2.0639
Dvinia_prima_	Cyndontia	P_Cynodontia	C3	C3a	WUC	0.218633	0.434034	0.0385271	0.292624	0.482588	0.194948	137.49	0.0860324	1.96547
Nanictosaurus_kitchingi	Cyndontia	P_Cynodontia	C3	C3a	WUC	0.260751	0.483805	0.0505212	0.286473	0.460919	0.187719	145.664	0.0470413	1.81402
Lende_chiweta	Biarmosuchia	F_Burnetiamorpha	C3	C3b	WUC	0.200617	0.304973	0.0572375	0.179428	0.339872	0.218318	127.794	0.0240399	2.17979
Aelurosaurus felinus	Gorgonopsia	I_Gorgonopsia	C3	C3b	WUC	0.225625	0.350431	0.0552382	0.219615	0.329137	0.20003	131.346	0.0638956	2.00728
Tetracynodon_darti	Therocephalia	O_Baurioidea	C3	C3b	WUC	0.184456	0.340917	0.0345521	0.209258	0.444563	0.175841	141.328	0.0836057	1.77448
Lycideops_longiceps	Therocephalia	O_Baurioidea	C3	C3b	WUC	0.199454	0.300039	0.03928	0.211268	0.332428	0.0792804	132.887	0.195942	2.22184
Choerosaurus_dejageri	Therocephalia	O_Baurioidea	C3	C3b	WUC	0.205651	0.368537	0.0518308	0.178056	0.429095	0.0878773	137.546	0.0906079	1.48847
Mupashi_migrator	Therocephalia	O_Baurioidea	C3	C3b	WUC	0.224444	0.371451	0.0534312	0.206005	0.380164	0.15949	155.035	0.0677142	1.80252
Microvaranops_parentis	Varanopidae	B_Varanopidae	A1	A1a	CAP	0.201154	0.404526	0.088817	0.138449	0.463021	0.0631474	147.575	0.0212517	1.71492
Anningia_megalops	Varanopidae	B_Varanopidae	A1	A1b	CAP	0.278946	0.59463	0.109489	0.182636	0.483455	0.102182	137.234	0.0358503	1.64695
Elliotsmithia_longiceps	Varanopidae	B_Varanopidae	A1	A1b	CAP	0.236595	0.467279	0.125959	0.194402	0.45364	0.109406	163.255	0.0173358	1.81537
Heleosaurus_scholtzi	Varanopidae	B_Varanopidae	A1	A1b	CAP	0.269168	0.50717	0.0756179	0.116905	0.460105	0.0849369	112.166	0.0999199	1.6902
Anteosaurus_magnificus	Dinocephalia	H_Anteosauria	B2	B2a	CAP	0.274018	0.517394	0.169212	0.327235	0.436772	0.225742	112.011	0.0324453	2.69974
Jonkeria_sp	Dinocephalia	G_Dinocephalia	B2	B2b	CAP	0.271429	0.497752	0.0811855	0.238292	0.44381	0.184678	136.512	0.108789	2.70243
Viatkogorgon_ivakhnenkoi	Gorgonopsia	I_Gorgonopsia	B2	B2b	CAP	0.273602	0.475912	0.0550887	0.297416	0.411439	0.178115	128.195	0.0444808	2.01284
Eriphostoma_microdon	Gorgonopsia	J_Gorgonopsidae	B2	B2b	CAP	0.315684	0.513759	0.0830841	0.257366	0.360398	0.256993	136.311	0.0867087	2.29235
Gorynychus_masyutinae	Therocephalia	L_Basal_Therocephalia	B2	B2b	CAP	0.274247	0.46826	0.0407781	0.355168	0.4034	0.204875	120.629	0.0889098	2.13763
Lycosuchus_vanderrieti	Therocephalia	L_Basal_Therocephalia	B2	B2b	CAP	0.30053	0.477354	0.0850878	0.298508	0.341701	0.141676	137.316	0.0852972	2.1228
Pristerognathus_polyodon	Therocephalia	L_Basal_Therocephalia	B2	B2b	CAP	0.293447	0.48916	0.0798427	0.345801	0.373722	0.231337	141.426	0.0447152	2.31796
Scylacosaurus_sclateri	Therocephalia	L_Basal_Therocephalia	B2	B2b	CAP	0.275009	0.44068	0.0666058	0.319398	0.400495	0.2235	137.161	0.125164	2.12662
Glanosuchus_macrops	Therocephalia	L_Basal_Therocephalia	B2	B2b	CAP	0.304384	0.431166	0.0559061	0.365813	0.296584	0.167781	128.1	0.116868	2.26781
Ictidosaurus_augusticeps	Therocephalia	L_Basal_Therocephalia	B2	B2b	CAP	0.318406	0.534936	0.0572433	0.308866	0.393315	0.236622	144.64	0.185011	2.12488
Hipposaurus	Biarmosuchia	E_Biarmosuchia	C3	C3a	CAP	0.249757	0.432097	0.0611897	0.300097	0.396372	0.203343	114.459	0.0909062	2.33552
Proburnetia_viatkensis	Biarmosuchia	F_Burnetiamorpha	C3	C3a	CAP	0.226523	0.398128	0.0898662	0.235166	0.401471	0.211724	110.261	0.0423453	2.11968
Titanophoneus_potens	Dinocephalia	H_Anteosauria	C3	C3a	CAP	0.232448	0.376403	0.0613134	0.267084	0.35615	0.185655	127.057	0.0276875	2.56585
Nochnitsa_geminidens	Gorgonopsia	I_Gorgonopsia	C3	C3a	CAP	0.230795	0.400045	0.0898378	0.224099	0.390333	0.182615	144.492	0.0428989	1.81325
Viatkosuchus_sumini	Therocephalia	N_Whaitsoidea	C3	C3a	CAP	0.258801	0.384665	0.0561464	0.320767	0.308299	0.159578	140.778	0.00422627	2.13003
Karenites_ornamentatus	Therocephalia	O_Baurioidea	C3	C3a	CAP	0.226719	0.394646	0.0692165	0.246302	0.408576	0.142478	142.02	0.0457706	1.84124
Pampaphoneus_biccai	Dinocephalia	H_Anteosauria	C3	C3b	CAP	0.203552	0.354508	0.0761519	0.176676	0.396158	0.250722	152.387	0.0703241	2.40485
Scalopodon_tenuisfrons	Therocephalia	O_Baurioidea	C3	C3b	CAP	0.218705	0.351676	0.0563089	0.171954	0.361986	0.188044	142.173	0.0622727	1.87719
Mesenosaurus_romeri	Varanopidae	B_Varanopidae	A1	A1a	WOR	0.197863	0.524467	0.0386671	0.145395	0.599476	0.0452442	120.097	0.0273017	1.65959
Nikkasaurus_tatarinovi	Biarmosuchia	E_Biarmosuchia	A1	A1a	WOR	0.192162	0.384537	0.0751232	0.156666	0.478828	0.105248	157.026	0.033577	NA
Euromycter_rutenus	Varanopidae	B_Varanopidae	A1	A1b	WOR	0.252925	0.518136	0.138137	0.26207	0.455683	0.158118	127.272	0.0371463	2.25785
Niaftasuchus_zekkeli	Biarmosuchia	E_Biarmosuchia	A1	A1b	WOR	0.229655	0.505322	0.114139	0.254215	0.513681	0.176968	132.238	0.0986481	2.28527
Reiszia_gubini	Biarmosuchia	E_Biarmosuchia	A1	A1b	WOR	0.217588	0.498974	0.082464	0.208152	0.511604	0.218622	163.096	0.0197187	NA
Phthinosuchus_discors	Biarmosuchia	E_Biarmosuchia	B2	B2b	WOR	0.269044	0.4745	0.0736688	0.374353	0.422921	0.185219	123.366	0.0322498	2.39495
Sinophoneus_yumenensis	Dinocephalia	H_Anteosauria	B2	B2b	WOR	0.270389	0.476697	0.0651075	0.304342	0.252503	0.143047	118.156	0.204824	2.39801
Glanosuchus_macrops	Therocephalia	L_Basal_Therocephalia	B2	B2b	WOR	0.304384	0.431166	0.0559061	0.365813	0.296584	0.167781	128.1	0.116868	2.26781
Ictidosaurus_augusticeps	Therocephalia	L_Basal_Therocephalia	B2	B2b	WOR	0.318406	0.534936	0.0572433	0.308866	0.393315	0.236622	144.64	0.185011	2.12488
Alrausuchus_tagax	Biarmosuchia	E_Biarmosuchia	C3	C3a	WOR	0.211721	0.380974	0.0619871	0.244497	0.429382	0.234412	122.539	0.0957796	2.40757
Biarmosuchus_tener	Biarmosuchia	E_Biarmosuchia	C3	C3a	WOR	0.228287	0.376932	0.0577568	0.353216	0.374674	0.211053	110.046	0.0744527	2.79862
Deuterosaurus_biarmicus	Dinocephalia	G_Dinocephalia	C3	C3a	WOR	0.238161	0.327942	0.0865406	0.28816	0.257253	0.186049	113.065	0.0913202	2.5383
Tapinocaninus	Dinocephalia	G_Dinocephalia	C3	C3a	WOR	0.239332	0.355188	0.0827999	0.365137	0.348391	0.19675	137.966	0.183756	2.6654
Titanophoneus_potens	Dinocephalia	H_Anteosauria	C3	C3a	WOR	0.232448	0.376403	0.0613134	0.267084	0.35615	0.185655	127.057	0.0276875	2.56585
Australosyodon_nyaphuli	Dinocephalia	H_Anteosauria	C3	C3a	WOR	0.205105	0.34675	0.118733	0.24018	0.395169	0.189688	117.226	0.122446	2.31646
Syodon_biarmicum	Dinocephalia	H_Anteosauria	C3	C3a	WOR	0.237746	0.451585	0.0597727	0.25724	0.451455	0.206122	108.82	0.0315321	2.2478
Phthinosaurus_borissiaki	Dinocephalia	G_Dinocephalia	C3	C3a	ROA	0.228588	0.434422	0.0822659	0.246541	0.433004	0.159631	123.206	0.0326772	2.35632
Varanodon_agilis	Varanopidae	B_Varanopidae	A1	A1a	ROA	0.171979	0.423576	0.107834	0.111357	0.533082	0.0416827	124.299	0.0646118	2.01585
Euromycter_rutenus	Varanopidae	B_Varanopidae	A1	A1b	ROA	0.252925	0.518136	0.138137	0.26207	0.455683	0.158118	127.272	0.0371463	2.25785
Dimetrodon_grandis	Sphenacodontia	D_Sphenacodontia	B2	B2a	KUN	0.271212	0.600892	0.0780553	0.297915	0.521041	0.178544	116.156	0.0798877	2.46761
Dimetrodon_loomisi	Sphenacodontia	D_Sphenacodontia	A1	A1b	KUN	0.200506	0.509561	0.0892986	0.220263	0.585739	0.201843	130.459	0.0667227	2.32838
Tetraceratops_insignis	Sphenacodontia	D_Sphenacodontia	A1	A1b	KUN	0.235305	0.518765	0.0861212	0.293955	0.495711	0.0903286	128.88	0.0401374	2.12978
Mycterosaurus_longiceps	Varanopidae	B_Varanopidae	A1	A1a	KUN	0.164519	0.366546	0.0464599	0.143324	0.516523	0.0449523	163.344	0.0372049	1.77815
Secodontosaurus_obtusidens	Sphenacodontia	D_Sphenacodontia	A1	A1a	KUN	0.187833	0.544677	0.0753102	0.179937	0.618824	0.191299	156.962	0.0335856	2.36992
Varanops_brevirostris	Varanopidae	B_Varanopidae	A1	A1a	KUN	0.20342	0.465975	0.120361	0.136988	0.509209	0.0491168	133.546	0.0581718	2.03222
Varanosaurus_acutirostris	Ophiacodontidae	C_Ophiacodontidae	A1	A1a	KUN	0.200462	0.537375	0.087117	0.151448	0.580773	0.0219553	119.685	0.0696238	1.95904
Ophiacodon_uniformis	Ophiacodontidae	C_Ophiacodontidae	A1	A1a	KUN	0.198368	0.46956	0.0957274	0.189431	0.541947	0.0530439	135.208	0.0576528	2.08279
Mycterosaurus_longiceps	Varanopidae	B_Varanopidae	A1	A1a	ART	0.164519	0.366546	0.0464599	0.143324	0.516523	0.0449523	163.344	0.0372049	1.77815
Secodontosaurus_obtusidens	Sphenacodontia	D_Sphenacodontia	A1	A1a	ART	0.187833	0.544677	0.0753102	0.179937	0.618824	0.191299	156.962	0.0335856	2.36992
Varanops_brevirostris	Varanopidae	B_Varanopidae	A1	A1a	ART	0.20342	0.465975	0.120361	0.136988	0.509209	0.0491168	133.546	0.0581718	2.03222
Varanosaurus_acutirostris	Ophiacodontidae	C_Ophiacodontidae	A1	A1a	ART	0.200462	0.537375	0.087117	0.151448	0.580773	0.0219553	119.685	0.0696238	1.95904
Ophiacodon_uniformis	Ophiacodontidae	C_Ophiacodontidae	A1	A1a	ART	0.198368	0.46956	0.0957274	0.189431	0.541947	0.0530439	135.208	0.0576528	2.08279
Dimetrodon_natalis	Sphenacodontia	D_Sphenacodontia	A1	A1b	ART	0.228615	0.590443	0.108008	0.297955	0.561746	0.168225	138.611	0.0430881	2.13672
Eothyris_parkeyi	Eothyridae	A_Eothyridae	A1	A1b	ART	0.24531	0.530613	0.152499	0.212461	0.485768	0.146193	143.592	0.0663712	1.73174
Palaeohatteria_longicaudata	Sphenacodontia	D_Sphenacodontia	A1	A1b	ART	0.224333	0.511319	0.136443	0.217835	0.486915	0.101004	130.985	0.013046	1.74873
Ophiacodon_retroversus	Ophiacodontidae	C_Ophiacodontidae	A1	A1b	ART	0.237205	0.524526	0.109923	0.21068	0.517829	0.0731919	137.435	0.116941	2.34439
Dimetrodon_limbatus	Sphenacodontia	D_Sphenacodontia	B2	B2a	ART	0.259628	0.625129	0.0822495	0.311956	0.574094	0.192353	130.809	0.134311	2.3868
Ophiacodon_uniformis	Ophiacodontidae	C_Ophiacodontidae	A1	A1a	SAK	0.198368	0.46956	0.0957274	0.189431	0.541947	0.0530439	135.208	0.0576528	2.08279
Ophiacodon_retroversus	Ophiacodontidae	C_Ophiacodontidae	A1	A1b	SAK	0.237205	0.524526	0.109923	0.21068	0.517829	0.0731919	137.435	0.116941	2.34439
Ascendonanus_nestleri	Varanopidae	B_Varanopidae	A1	A1a	SAK	0.198979	0.443176	0.0691237	0.150744	0.522181	0.042705	124.188	0.0330411	1.32106
Dimetrodon_milleri	Sphenacodontia	D_Sphenacodontia	A1	A1b	SAK	0.260276	0.612734	0.126339	0.293298	0.531017	0.163148	119.347	0.0144102	2.1999
Haptodus_baylei	Sphenacodontia	D_Sphenacodontia	A1	A1b	SAK	0.23701	0.470219	0.103326	0.228291	0.467403	0.106193	132.238	0.022584	1.70757
Sphenacodon_ferox	Sphenacodontia	D_Sphenacodontia	B2	B2a	SAK	0.282174	0.666993	0.0863472	0.339466	0.562271	0.177614	121.509	0.167793	2.2467
Aerosaurus_wellesi	A_Varanopidae	B_Varanopidae	A1	A1a	ASS	0.23396	0.520328	0.0515561	0.123559	0.528767	0.0741419	145.185	0.0262846	1.93095
Cutleria_sp	Sphenacodontia	D_Sphenacodontia	A1	A1b	ASS	0.215625	0.588076	0.0822708	0.252708	0.591512	0.120388	137.395	0.0931321	2.12008
Pantelosaurus_saxonicus	Sphenacodontia	D_Sphenacodontia	B2	B2a	ASS	0.302072	0.566506	0.163174	0.311323	0.411655	0.116112	122.783	0.0492404	2.18566
Sphenacodon_ferocior	Sphenacodontia	D_Sphenacodontia	B2	B2a	ASS	0.268239	0.555957	0.0742784	0.275036	0.504043	0.201728	132.297	0.00409151	2.29661
Vaughnictis_smithae	Eothyridae	A_Eothyridae	A1	A1b	ASS	0.23476	0.539057	0.0962486	0.186556	0.534171	0.0741371	122.122	0.0740545	1.56597
Ophiacodon_mirus	Ophiacodontidae	C_Ophiacodontidae	A1	A1a	ASS	0.196753	0.515532	0.0996704	0.197438	0.556257	0.0772011	132.508	0.054231	2.09691
Ophiacodon_mirus	Ophiacodontidae	C_Ophiacodontidae	A1	A1a	GZE	0.196753	0.515532	0.0996704	0.197438	0.556257	0.0772011	132.508	0.054231	2.09691
Archaeovenator_hamiltonensis	Varanopidae	B_Varanopidae	A1	A1a	GZE	0.179251	0.471431	0.117478	0.140119	0.571876	0.0733366	149.781	0.0292926	1.401
Stereorachis_dominans	Ophiacodontidae	C_Ophiacodontidae	A1	A1b	GZE	0.211245	0.465564	0.135147	0.26091	0.501036	0.111971	129.021	0.0921095	2.02624
Haptodus_garnettensis	Sphenacodontia	D_Sphenacodontia	A1	A1b	KAS	0.271489	0.497703	0.0998593	0.264392	0.423634	0.092972	123.721	0.0436163	1.95424
Ianthodon_schultzei	Sphenacodontia	D_Sphenacodontia	A1	A1a	KAS	0.216936	0.448273	0.0648478	0.222892	0.493368	0.0926604	143.668	0.0343541	2.03295

## Sheet: Supplementary Data 8
Taxa	Consensus_Cluster_FFsG	LDA_FFsG_Classification	Jackknifed_LDA_FFsG_Classification	FFsG_Change
Aerosaurus_wellesi	Gracile_Grippers	Gracile_Grippers	Gracile_Grippers
Archaeovenator_hamiltonensis	Gracile_Grippers	Gracile_Grippers	Gracile_Grippers
Ascendonanus_nestleri	Gracile_Grippers	Gracile_Grippers	Gracile_Grippers
Heleosaurus_scholtzi	Forceful_Grippers	Forceful_Grippers	Gracile_Grippers	Change
Ianthodon_schultzei	Gracile_Grippers	Gracile_Grippers	Gracile_Grippers
Mesenosaurus_romeri	Gracile_Grippers	Gracile_Grippers	Gracile_Grippers
Microvaranops_parentis	Gracile_Grippers	Gracile_Grippers	Gracile_Grippers
Mycterosaurus_longiceps	Gracile_Grippers	Gracile_Grippers	Gracile_Grippers
Nikkasaurus_tatarinovi	Gracile_Grippers	Gracile_Grippers	Gracile_Grippers
Ophiacodon_uniformis	Gracile_Grippers	Gracile_Grippers	Gracile_Grippers
Varanodon_agilis	Gracile_Grippers	Gracile_Grippers	Gracile_Grippers
Varanops_brevirostris	Gracile_Grippers	Gracile_Grippers	Gracile_Grippers
Varanosaurus_acutirostris	Gracile_Grippers	Gracile_Grippers	Gracile_Grippers
Aloposaurus_gracilis	Grip_and_Rip_Attackers	Grip_and_Rip_Attackers	Grip_and_Rip_Attackers
Aloposaurus_tenuis	Grip_and_Rip_Attackers	Grip_and_Rip_Attackers	Grip_and_Rip_Attackers
Alrausuchus_tagax	Grip_and_Rip_Attackers	Grip_and_Rip_Attackers	Grip_and_Rip_Attackers
Arctops_willistoni	Grip_and_Rip_Attackers	Grip_and_Rip_Attackers	Grip_and_Rip_Attackers
Australosyodon_nyaphuli	Grip_and_Rip_Attackers	Grip_and_Rip_Attackers	Grip_and_Rip_Attackers
Biarmosuchus_tener	Grip_and_Rip_Attackers	Grip_and_Rip_Attackers	Grip_and_Rip_Attackers
Deuterosaurus_biarmicus	Grip_and_Rip_Attackers	Grip_and_Rip_Attackers	Grip_and_Rip_Attackers
Dvinia_prima	Grip_and_Rip_Attackers	Grip_and_Rip_Attackers	Grip_and_Rip_Attackers
Herpetoskylax_hopsoni	Grip_and_Rip_Attackers	Grip_and_Rip_Attackers	Grip_and_Rip_Attackers
Hipposaurus_boonstrai	Grip_and_Rip_Attackers	Grip_and_Rip_Attackers	Grip_and_Rip_Attackers
Ictidorhinus_martinsi	Grip_and_Rip_Attackers	Grip_and_Rip_Attackers	Grip_and_Rip_Attackers
Ictidosuchoides_longiceps	Grip_and_Rip_Attackers	Grip_and_Rip_Attackers	Grip_and_Rip_Attackers
Jiufengia_jiai	Grip_and_Rip_Attackers	Grip_and_Rip_Attackers	Grip_and_Rip_Attackers
Karenites_ornamentatus	Grip_and_Rip_Attackers	Grip_and_Rip_Attackers	Grip_and_Rip_Attackers
Lemurosaurus_pricei	Grip_and_Rip_Attackers	Grip_and_Rip_Attackers	Grip_and_Rip_Attackers
Lobalopex_mordax	Grip_and_Rip_Attackers	Grip_and_Rip_Attackers	Grip_and_Rip_Attackers
Lycaenops_ornatus	Grip_and_Rip_Attackers	Grip_and_Rip_Attackers	Grip_and_Rip_Attackers
Moschorhinus_kitchingi	Grip_and_Rip_Attackers	Grip_and_Rip_Attackers	Grip_and_Rip_Attackers
Nochnitsa_geminidens	Grip_and_Rip_Attackers	Grip_and_Rip_Attackers	Grip_and_Rip_Attackers
Phthinosaurus_borissiaki	Grip_and_Rip_Attackers	Grip_and_Rip_Attackers	Grip_and_Rip_Attackers
Proburnetia_viatkensis	Grip_and_Rip_Attackers	Grip_and_Rip_Attackers	Grip_and_Rip_Attackers
Scylacops_capensis	Grip_and_Rip_Attackers	Grip_and_Rip_Attackers	Grip_and_Rip_Attackers
Sinophoneus_yumenensis	Shearing_Bite_Specialists	Shearing_Bite_Specialists	Grip_and_Rip_Attackers	Change
Syodon_biarmicum	Grip_and_Rip_Attackers	Grip_and_Rip_Attackers	Grip_and_Rip_Attackers
Titanophoneus_potens	Grip_and_Rip_Attackers	Grip_and_Rip_Attackers	Grip_and_Rip_Attackers
Viatkogorgon_ivakhnenkoi	Shearing_Bite_Specialists	Shearing_Bite_Specialists	Grip_and_Rip_Attackers	Change
Viatkosuchus_sumini	Grip_and_Rip_Attackers	Grip_and_Rip_Attackers	Grip_and_Rip_Attackers
Anteosaurus_magnificus	Power_Bite_Specialists	Power_Bite_Specialists	Power_Bite_Specialists
Dimetrodon_grandis	Power_Bite_Specialists	Power_Bite_Specialists	Power_Bite_Specialists
Dimetrodon_limbatus	Power_Bite_Specialists	Power_Bite_Specialists	Power_Bite_Specialists
Dimetrodon_milleri	Forceful_Grippers	Power_Bite_Specialists	Power_Bite_Specialists	Change
Galesaurus_planiceps	Power_Bite_Specialists	Power_Bite_Specialists	Power_Bite_Specialists
Pantelosaurus_saxonicus	Power_Bite_Specialists	Power_Bite_Specialists	Power_Bite_Specialists
Progalesaurus_lootsbergensis	Power_Bite_Specialists	Power_Bite_Specialists	Power_Bite_Specialists
Sphenacodon_ferox	Power_Bite_Specialists	Power_Bite_Specialists	Power_Bite_Specialists
Thrinaxodon_liorhinus	Power_Bite_Specialists	Power_Bite_Specialists	Power_Bite_Specialists
Vetusodon_elikhulu	Power_Bite_Specialists	Power_Bite_Specialists	Power_Bite_Specialists
Anningia_megalops	Forceful_Grippers	Forceful_Grippers	Forceful_Grippers
Cutleria_wilmarthi	Forceful_Grippers	Forceful_Grippers	Forceful_Grippers
Dimetrodon_loomisi	Forceful_Grippers	Forceful_Grippers	Forceful_Grippers
Dimetrodon_natalis	Forceful_Grippers	Forceful_Grippers	Forceful_Grippers
Elliotsmithia_longiceps	Forceful_Grippers	Forceful_Grippers	Forceful_Grippers
Eothyris_parkeyi	Forceful_Grippers	Forceful_Grippers	Forceful_Grippers
Euromycter_rutenus	Forceful_Grippers	Forceful_Grippers	Forceful_Grippers
Haptodus_baylei	Forceful_Grippers	Forceful_Grippers	Forceful_Grippers
Haptodus_garnettensis	Forceful_Grippers	Forceful_Grippers	Forceful_Grippers
Niaftasuchus_zekkeli	Forceful_Grippers	Forceful_Grippers	Forceful_Grippers
Ophiacodon_mirus	Gracile_Grippers	Gracile_Grippers	Forceful_Grippers	Change
Ophiacodon_retroversus	Forceful_Grippers	Forceful_Grippers	Forceful_Grippers
Palaeohatteria_longicaudata	Forceful_Grippers	Forceful_Grippers	Forceful_Grippers
Procynosuchus_delaharpeae	Forceful_Grippers	Forceful_Grippers	Forceful_Grippers
Reiszia_gubini	Forceful_Grippers	Forceful_Grippers	Forceful_Grippers
Scalopolacerta_hoffmanni	Grip_and_Rip_Attackers	Forceful_Grippers	Forceful_Grippers	Change
Secodontosaurus_obtusidens	Gracile_Grippers	Gracile_Grippers	Forceful_Grippers	Change
Sphenacodon_ferocior	Power_Bite_Specialists	Forceful_Grippers	Forceful_Grippers	Change
Stereorachis_dominans	Forceful_Grippers	Forceful_Grippers	Forceful_Grippers
Tetraceratops_insignis	Forceful_Grippers	Forceful_Grippers	Forceful_Grippers
Vaughnictis_smithae	Forceful_Grippers	Forceful_Grippers	Forceful_Grippers
Aelurosaurus_felinus	Rapid_Light_Attackers	Rapid_Light_Attackers	Rapid_Light_Attackers
Choerosaurus_dejageri	Rapid_Light_Attackers	Rapid_Light_Attackers	Rapid_Light_Attackers
Ericiolacerta_parva	Rapid_Light_Attackers	Rapid_Light_Attackers	Rapid_Light_Attackers
Lende_chiweta	Rapid_Light_Attackers	Rapid_Light_Attackers	Rapid_Light_Attackers
Lycideops_longiceps	Rapid_Light_Attackers	Rapid_Light_Attackers	Rapid_Light_Attackers
Mupashi_migrator	Rapid_Light_Attackers	Rapid_Light_Attackers	Rapid_Light_Attackers
Olivierosuchus_parringtoni	Grip_and_Rip_Attackers	Rapid_Light_Attackers	Rapid_Light_Attackers	Change
Pampaphoneus_biccai	Rapid_Light_Attackers	Rapid_Light_Attackers	Rapid_Light_Attackers
Scalopodon_tenuisfrons	Rapid_Light_Attackers	Rapid_Light_Attackers	Rapid_Light_Attackers
Scaloposaurus_constrictus	Rapid_Light_Attackers	Rapid_Light_Attackers	Rapid_Light_Attackers
Tetracynodon_darti	Rapid_Light_Attackers	Rapid_Light_Attackers	Rapid_Light_Attackers
Aelurognathus_tigriceps	Deep_Shearing_Specialists	Deep_Shearing_Specialists	Deep_Shearing_Specialists
Clelandina_rubidgei	Deep_Shearing_Specialists	Deep_Shearing_Specialists	Deep_Shearing_Specialists
Dinogorgon_rubidgei	Deep_Shearing_Specialists	Deep_Shearing_Specialists	Deep_Shearing_Specialists
Dixeya_nasuta	Deep_Shearing_Specialists	Deep_Shearing_Specialists	Deep_Shearing_Specialists
Gorgonops_torvus	Shearing_Bite_Specialists	Shearing_Bite_Specialists	Deep_Shearing_Specialists	Change
Inostrancevia_alexandri	Deep_Shearing_Specialists	Deep_Shearing_Specialists	Deep_Shearing_Specialists
Leontosaurus_vanderhorsti	Deep_Shearing_Specialists	Deep_Shearing_Specialists	Deep_Shearing_Specialists
Pravoslavlevia_parva	Deep_Shearing_Specialists	Deep_Shearing_Specialists	Deep_Shearing_Specialists
Purlovia_maxima	Shearing_Bite_Specialists	Deep_Shearing_Specialists	Deep_Shearing_Specialists	Change
Rubidgea_atrox	Deep_Shearing_Specialists	Deep_Shearing_Specialists	Deep_Shearing_Specialists
Smilesaurus_ferox	Deep_Shearing_Specialists	Deep_Shearing_Specialists	Deep_Shearing_Specialists
Annatherapsidus_petri	Grip_and_Rip_Attackers	Shearing_Bite_Specialists	Shearing_Bite_Specialists	Change
Arctognathus_curvimola	Deep_Shearing_Specialists	Deep_Shearing_Specialists	Shearing_Bite_Specialists	Change
Charassognathus_gracilis	Shearing_Bite_Specialists	Shearing_Bite_Specialists	Shearing_Bite_Specialists
Cynariops_robustus	Shearing_Bite_Specialists	Shearing_Bite_Specialists	Shearing_Bite_Specialists
Cyonosaurus_longiceps	Shearing_Bite_Specialists	Shearing_Bite_Specialists	Shearing_Bite_Specialists
Eriphostoma_microdon	Shearing_Bite_Specialists	Shearing_Bite_Specialists	Shearing_Bite_Specialists
Glanosuchus_macrops	Shearing_Bite_Specialists	Shearing_Bite_Specialists	Shearing_Bite_Specialists
Gorynychus_masyutinae	Shearing_Bite_Specialists	Shearing_Bite_Specialists	Shearing_Bite_Specialists
Hofmeyria_atavus	Shearing_Bite_Specialists	Shearing_Bite_Specialists	Shearing_Bite_Specialists
Ictidosaurus_angusticeps	Shearing_Bite_Specialists	Shearing_Bite_Specialists	Shearing_Bite_Specialists
Inostrancevia_latifrons	Grip_and_Rip_Attackers	Grip_and_Rip_Attackers	Shearing_Bite_Specialists	Change
Jonkeria_truculenta	Shearing_Bite_Specialists	Shearing_Bite_Specialists	Shearing_Bite_Specialists
Leucocephalus_wewersi	Shearing_Bite_Specialists	Shearing_Bite_Specialists	Shearing_Bite_Specialists
Lycosuchus_vanderrieti	Shearing_Bite_Specialists	Shearing_Bite_Specialists	Shearing_Bite_Specialists
Mirotenthes_digitipes	Shearing_Bite_Specialists	Shearing_Bite_Specialists	Shearing_Bite_Specialists
Nanictosaurus_kitchingi	Grip_and_Rip_Attackers	Grip_and_Rip_Attackers	Shearing_Bite_Specialists	Change
Ophidostoma_tatarinovi	Shearing_Bite_Specialists	Shearing_Bite_Specialists	Shearing_Bite_Specialists
Phthinosuchus_discors	Shearing_Bite_Specialists	Shearing_Bite_Specialists	Shearing_Bite_Specialists
Platycraniellus_elegans	Shearing_Bite_Specialists	Shearing_Bite_Specialists	Shearing_Bite_Specialists
Pristerognathus_polyodon	Shearing_Bite_Specialists	Shearing_Bite_Specialists	Shearing_Bite_Specialists
Promoschorhynchus_platyrhinus	Shearing_Bite_Specialists	Shearing_Bite_Specialists	Shearing_Bite_Specialists
Sauroctonus_parringtoni	Shearing_Bite_Specialists	Shearing_Bite_Specialists	Shearing_Bite_Specialists
Sauroctonus_progressus	Shearing_Bite_Specialists	Shearing_Bite_Specialists	Shearing_Bite_Specialists
Scylacosaurus_sclateri	Shearing_Bite_Specialists	Shearing_Bite_Specialists	Shearing_Bite_Specialists
Suchogorgon_golubevi	Shearing_Bite_Specialists	Shearing_Bite_Specialists	Shearing_Bite_Specialists
Sycosaurus_nowaki	Shearing_Bite_Specialists	Shearing_Bite_Specialists	Shearing_Bite_Specialists
Tapinocaninus_pamelae	Grip_and_Rip_Attackers	Grip_and_Rip_Attackers	Shearing_Bite_Specialists	Change
Theriognathus_microps	Grip_and_Rip_Attackers	Grip_and_Rip_Attackers	Shearing_Bite_Specialists	Change
Zorillodontops_gracilis	Shearing_Bite_Specialists	Shearing_Bite_Specialists	Shearing_Bite_Specialists

## Sheet: Supplementary Data 9
Assemblage	Taxon	Location	Region	Epoch	Clade2	Log10_Est_Fem_Length	FFG	FFsG	FFsG2	Substitutions
Mezen_SA	Mesenosaurus romeri	Russia	Eastern_Europe	Guadalupian	C_Varanopidae	1.65959	A_Raptorial_Specialists	A1a	A1a
Mezen_SA	Alrausuchus_tagax	Russia	Eastern_Europe	Guadalupian	G_Biarmosuchia	2.40757	C_Speed_Specialists	C3a	D3a
Mezen_SA	Niaftasuchus_zekkeli	Russia	Eastern_Europe	Guadalupian	G_Biarmosuchia	2.28527	A_Raptorial_Specialists	A1b	A1b
Mezen_SA	Nikkasaurus tatarinovi	Russia	Eastern_Europe	Guadalupian	G_Biarmosuchia	2	A_Raptorial_Specialists	A1a	A1a
Mezen_SA	Reiszia gubini	Russia	Eastern_Europe	Guadalupian	G_Biarmosuchia	2	A_Raptorial_Specialists	A1b	A1b
Isheevo_SA	Karenites_ornamentatus	Russia	Eastern_Europe	Guadalupian	K_Therocephalia	1.84124	C_Speed_Specialists	C3a	D3a	Karenites_ornamentatus for Biarmosuchoides romanovi
Isheevo_SA	Anteosaurus_magnificus	South Africa	Southern_Africa	Guadalupian	H_Dinocephalia	2.69974	B_Power_Shearers	B2a	E2a	Anteosaurus_magnificus for Anteosaurus sp.
Isheevo_SA	Deuterosaurus_biarmicus	Russia	Eastern_Europe	Guadalupian	H_Dinocephalia	2.5383	C_Speed_Specialists	C3a	D3a
Isheevo_SA	Australosyodon_nyaphuli	South Africa	Southern_Africa	Guadalupian	H_Dinocephalia	2.31646	C_Speed_Specialists	C3a	D3a	Australosyodon_nyaphuli for Notosyodon_gusevi
Isheevo_SA	Syodon_biarmicum	Russia	Eastern_Europe	Guadalupian	H_Dinocephalia	2.2478	C_Speed_Specialists	C3a	D3a
Isheevo_SA	Titanophoneus_potens	Russia	Eastern_Europe	Guadalupian	H_Dinocephalia	2.56585	C_Speed_Specialists	C3a	D3a
Isheevo_SA	Ictidosaurus_angusticeps	South Africa	Southern_Africa	Guadalupian	K_Therocephalia	2.12488	B_Power_Shearers	B2b	E2b	Ictidosaurus_angusticeps for Porosteognathus sp.
Isheevo_SA	Thrinaxodon_liorhinus	South Africa	Southern_Africa	Guadalupian	L_Cyndontia	1.7308	B_Power_Shearers	B2a	E2a	Thrinaxodon_liorhinus for Novocynodon kutorgai
Ilinskoye_SA	Procynosuchus_delaharpeae	South Africa	Southern_Africa	Lopingian	L_Cyndontia	1.95424	A_Raptorial_Specialists	A1b	A1b	Procynosuchus_delaharpeae for Sludica bulanovi
Ilinskoye_SA	Ictidorhinus_martinsi	South Africa	Southern_Africa	Lopingian	G_Biarmosuchia	1.89948	C_Speed_Specialists	C3a	D3a	Ictidorhinus_martinsi for Ustia atra
Ilinskoye_SA	Sauroctonus_progressus	Russia	Eastern_Europe	Lopingian	J_Gorgonopsia	2.32153	B_Power_Shearers	B2b	E2b
Ilinskoye_SA	Proburnetia_viatkensis	Russia	Eastern_Europe	Lopingian	G_Biarmosuchia	2.11968	C_Speed_Specialists	C3a	D3a
Ilinskoye_SA	Suchogorgon_golubevi	Russia	Eastern_Europe	Lopingian	J_Gorgonopsia	2.23189	B_Power_Shearers	B2b	E2b
Ilinskoye_SA	Karenites_ornamentatus	Russia	Eastern_Europe	Lopingian	K_Therocephalia	1.84124	C_Speed_Specialists	C3a	D3a	Karenites_ornamentatus for Biarmosuchoides romanovi
Sokolki_SA	Inostrancevia_alexandri	Russia	Eastern_Europe	Lopingian	J_Gorgonopsia	2.63347	B_Power_Shearers	B2c	E2c
Sokolki_SA	Inostrancevia_latifrons	Russia	Eastern_Europe	Lopingian	J_Gorgonopsia	2.43101	C_Speed_Specialists	C3a	D3a
Sokolki_SA	Pravoslavlevia_parva	Russia	Eastern_Europe	Lopingian	J_Gorgonopsia	2.42681	B_Power_Shearers	B2c	E2c
Sokolki_SA	Annatherapsidus_petri	Russia	Eastern_Europe	Lopingian	K_Therocephalia	2.29759	C_Speed_Specialists	C3a	D3a
Sokolki_SA	Scylacosaurus_sclateri	South Africa	Southern_Africa	Lopingian	K_Therocephalia	2.12662	B_Power_Shearers	B2b	E2b	Scylacosaurus_sclateri for Scylacosuchus orenburgensis
Sokolki_SA	Hofmeyria_atavus	South Africa	Southern_Africa	Lopingian	K_Therocephalia	1.84884	B_Power_Shearers	B2b	E2b	Hofmeyria_atavus for Gorochovetzia sennikovi
Sokolki_SA	Procynosuchus_delaharpeae	South Africa	Southern_Africa	Lopingian	L_Cyndontia	1.95424	A_Raptorial_Specialists	A1b	A1b	Procynosuchus_delaharpeae for Procynosuchus vladimiriensis
Sokolki_SA	Thrinaxodon_liorhinus	South Africa	Southern_Africa	Lopingian	L_Cyndontia	1.7308	B_Power_Shearers	B2a	E2a	Thrinaxodon_liorhinus for Uralocynodon tverdokhlebovae
Sokolki_SA	Dvinia_prima	Russia	Eastern_Europe	Lopingian	L_Cyndontia	1.96547	C_Speed_Specialists	C3a	D3a
Tapinocephalus_AZ_DiiStyr_SZ	Heleosaurus scholtzi	South Africa	Southern_Africa	Guadalupian	C_Varanopidae	1.6902	A_Raptorial_Specialists	A1b	A1b
Tapinocephalus_AZ_DiiStyr_SZ	Hipposaurus_boonstrai	South Africa	Southern_Africa	Guadalupian	G_Biarmosuchia	2.33552	C_Speed_Specialists	C3a	D3a
Tapinocephalus_AZ_DiiStyr_SZ	Anteosaurus_magnificus	South Africa	Southern_Africa	Guadalupian	H_Dinocephalia	2.69974	B_Power_Shearers	B2a	E2a
Tapinocephalus_AZ_DiiStyr_SZ	Jonkeria_truculenta	South Africa	Southern_Africa	Guadalupian	H_Dinocephalia	2.70243	B_Power_Shearers	B2b	E2b
Tapinocephalus_AZ_DiiStyr_SZ	Eriphostoma_microdon	South Africa	Southern_Africa	Guadalupian	J_Gorgonopsia	2.29235	B_Power_Shearers	B2b	E2b
Tapinocephalus_AZ_DiiStyr_SZ	Lycosuchus_vanderrieti	South Africa	Southern_Africa	Guadalupian	K_Therocephalia	2.1228	B_Power_Shearers	B2b	E2b
Tapinocephalus_AZ_DiiStyr_SZ	Scylacosaurus_sclateri	South Africa	Southern_Africa	Lopingian	K_Therocephalia	2.12662	B_Power_Shearers	B2b	E2b	Scylacosaurus_sclateri for Alopecodon priscus
Tapinocephalus_AZ_DiiStyr_SZ	Glanosuchus_macrops	South Africa	Southern_Africa	Guadalupian	K_Therocephalia	2.26781	B_Power_Shearers	B2b	E2b
Tapinocephalus_AZ_DiiStyr_SZ	Ictidosaurus_angusticeps	South Africa	Southern_Africa	Guadalupian	K_Therocephalia	2.12488	B_Power_Shearers	B2b	E2b
Tapinocephalus_AZ_DiiStyr_SZ	Pristerognathus_polyodon	South Africa	Southern_Africa	Guadalupian	K_Therocephalia	2.31796	B_Power_Shearers	B2b	E2b
Endothiodon_AZ_LycEuno_SZ	Mycterosaurus_longiceps	USA	North_America	Guadalupian	C_Varanopidae	1.77815	A_Raptorial_Specialists	A1a	A1a	Mycterosaurus_longiceps for Mycterosauridae indet.
Endothiodon_AZ_LycEuno_SZ	Lobalopex_mordax	South Africa	Southern_Africa	Guadalupian	G_Biarmosuchia	2.18561	C_Speed_Specialists	C3a	D3a
Endothiodon_AZ_LycEuno_SZ	Eriphostoma_microdon	South Africa	Southern_Africa	Guadalupian	J_Gorgonopsia	2.29235	B_Power_Shearers	B2b	E2b
Endothiodon_AZ_LycEuno_SZ	Gorgonops_torvus	South Africa	Southern_Africa	Guadalupian	J_Gorgonopsia	2.33376	B_Power_Shearers	B2b	E2b
Endothiodon_AZ_LycEuno_SZ	Aelurosaurus_felinus	South Africa	Southern_Africa	Guadalupian	J_Gorgonopsia	2.00728	C_Speed_Specialists	C3b	C3b
Endothiodon_AZ_LycEuno_SZ	Glanosuchus_macrops	South Africa	Southern_Africa	Guadalupian	K_Therocephalia	2.26781	B_Power_Shearers	B2b	E2b	Glanosuchus_macrops for Pardosuchus whaitsi
Endothiodon_AZ_LycEuno_SZ	Lycosuchus_vanderrieti	South Africa	Southern_Africa	Guadalupian	K_Therocephalia	2.1228	B_Power_Shearers	B2b	E2b
Endothiodon_AZ_LycEuno_SZ	Hofmeyria_atavus	South Africa	Southern_Africa	Guadalupian	K_Therocephalia	1.84884	B_Power_Shearers	B2b	E2b
Endothiodon_AZ_LycEuno_SZ	Ictidosuchoides_longiceps	South Africa	Southern_Africa	Guadalupian	K_Therocephalia	2.0639	C_Speed_Specialists	C3a	D3a
Cistecephalus_AZ	Lemurosaurus_pricei	South Africa	Southern_Africa	Lopingian	G_Biarmosuchia	2.00537	C_Speed_Specialists	C3a	D3a
Cistecephalus_AZ	Proburnetia_viatkensis	Russia	Eastern_Europe	Lopingian	G_Biarmosuchia	2.11968	C_Speed_Specialists	C3a	D3a	Proburnetia_viatkensis for Paraburnetia sneeubergensis
Cistecephalus_AZ	Herpetoskylax_hopsoni	South Africa	Southern_Africa	Lopingian	G_Biarmosuchia	2.11001	C_Speed_Specialists	C3a	D3a	Herpetoskylax_hopsoni for Rubidgina angusticeps
Cistecephalus_AZ	Cyonosaurus_longiceps	South Africa	Southern_Africa	Lopingian	J_Gorgonopsia	2.13258	B_Power_Shearers	B2b	E2b
Cistecephalus_AZ	Aelurognathus_tigriceps	South Africa	Southern_Africa	Lopingian	J_Gorgonopsia	2.30908	B_Power_Shearers	B2c	E2c
Cistecephalus_AZ	Lycaenops_ornatus	South Africa	Southern_Africa	Lopingian	J_Gorgonopsia	2.30166	C_Speed_Specialists	C3a	D3a
Cistecephalus_AZ	Aloposaurus_gracilis	South Africa	Southern_Africa	Lopingian	J_Gorgonopsia	2.05336	C_Speed_Specialists	C3a	D3a
Cistecephalus_AZ	Arctognathus_curvimola	South Africa	Southern_Africa	Lopingian	J_Gorgonopsia	2.22953	B_Power_Shearers	B2c	E2c
Cistecephalus_AZ	Arctops_willistoni	South Africa	Southern_Africa	Lopingian	J_Gorgonopsia	2.29987	C_Speed_Specialists	C3a	D3a
Cistecephalus_AZ	Leontosaurus_vanderhorsti	South Africa	Southern_Africa	Lopingian	J_Gorgonopsia	2.42478	B_Power_Shearers	B2c	E2c
Cistecephalus_AZ	Dinogorgon_rubidgei	South Africa	Southern_Africa	Lopingian	J_Gorgonopsia	2.49024	B_Power_Shearers	B2c	E2c
Cistecephalus_AZ	Smilesaurus_ferox	South Africa	Southern_Africa	Lopingian	J_Gorgonopsia	2.29987	B_Power_Shearers	B2c	E2c
Cistecephalus_AZ	Rubidgea_atrox	South Africa	Southern_Africa	Lopingian	J_Gorgonopsia	2.54958	B_Power_Shearers	B2c	E2c
Cistecephalus_AZ	Scylacops_capensis	South Africa	Southern_Africa	Lopingian	J_Gorgonopsia	2.09477	C_Speed_Specialists	C3a	D3a
Cistecephalus_AZ	Sycosaurus_nowaki	Tanzania	East_Africa	Lopingian	J_Gorgonopsia	2.44378	B_Power_Shearers	B2b	E2b
Cistecephalus_AZ	Ictidosuchoides_longiceps	South Africa	Southern_Africa	Lopingian	K_Therocephalia	2.0639	C_Speed_Specialists	C3a	D3a
Cistecephalus_AZ	Theriognathus_microps	South Africa	Southern_Africa	Lopingian	K_Therocephalia	2.42605	C_Speed_Specialists	C3a	D3a
Cistecephalus_AZ	Hofmeyria_atavus	South Africa	Southern_Africa	Lopingian	K_Therocephalia	1.84884	B_Power_Shearers	B2b	E2b
Cistecephalus_AZ	Mirotenthes_digitipes	South Africa	Southern_Africa	Lopingian	K_Therocephalia	1.83885	B_Power_Shearers	B2b	E2b
Cistecephalus_AZ	Ophidostoma_tatarinovi	South Africa	Southern_Africa	Lopingian	K_Therocephalia	1.69527	B_Power_Shearers	B2b	E2b
Cistecephalus_AZ	Choerosaurus_dejageri	South Africa	Southern_Africa	Lopingian	K_Therocephalia	1.84884	C_Speed_Specialists	C3b	C3b
Lystrosaurus_d_AZ	Ericiolacerta_parva	South Africa	Southern_Africa	Lopingian	K_Therocephalia	1.48847	C_Speed_Specialists	C3b	C3b
Lystrosaurus_d_AZ	Moschorhinus_kitchingi	South Africa	Southern_Africa	Lopingian	K_Therocephalia	2.31463	C_Speed_Specialists	C3a	D3a
Lystrosaurus_d_AZ	Olivierosuchus_parringtoni	South Africa	Southern_Africa	Lopingian	K_Therocephalia	1.88356	C_Speed_Specialists	C3a	D3a
Lystrosaurus_d_AZ	Promoschorhynchus_platyrhinus	South Africa	Southern_Africa	Lopingian	K_Therocephalia	1.99643	B_Power_Shearers	B2b	E2b
Lystrosaurus_d_AZ	Scaloposaurus_constrictus	South Africa	Southern_Africa	Lopingian	K_Therocephalia	1.72548	C_Speed_Specialists	C3b	C3b
Lystrosaurus_d_AZ	Tetracynodon_darti	South Africa	Southern_Africa	Lopingian	K_Therocephalia	1.77448	C_Speed_Specialists	C3b	C3b
Lystrosaurus_d_AZ	Galesaurus_planiceps	South Africa	Southern_Africa	Lopingian	L_Cyndontia	1.83718	B_Power_Shearers	B2a	E2a
Lystrosaurus_d_AZ	Progalesaurus_lootsbergensis	South Africa	Southern_Africa	Lopingian	L_Cyndontia	1.87028	B_Power_Shearers	B2a	E2a
Lystrosaurus_d_AZ	Platycraniellus_elegans	South Africa	Southern_Africa	Lopingian	L_Cyndontia	1.82372	B_Power_Shearers	B2b	E2b
Lystrosaurus_d_AZ	Thrinaxodon_liorhinus	South Africa	Southern_Africa	Lopingian	L_Cyndontia	1.7308	B_Power_Shearers	B2a	E2a
Lystrosaurus_d_AZ	Scalopolacerta_hoffmanni	South Africa	Southern_Africa	Lopingian	K_Therocephalia	1.6403	C_Speed_Specialists	C3a	D3a
El_Cobre_Canyon_U	Aerosaurus_wellesi	USA	North_America	Cisuralian	C_Varanopidae	1.93095	A_Raptorial_Specialists	A1a	A1a
El_Cobre_Canyon_U	Archaeovenator_hamiltonensis	USA	North_America	Cisuralian	C_Varanopidae	1.401	A_Raptorial_Specialists	A1a	A1a	Archaeovenator_hamiltonensis_for_Indeterminate_varanopid
El_Cobre_Canyon_U	Ophiacodon_navajovicus	USA	North_America	Cisuralian	D_Ophiacodontidae	2.09691	A_Raptorial_Specialists	A1a	A1a	Ophiacodon_mirus_for_Ophiacodon_navajovicus
El_Cobre_Canyon_U	Eothyris_parkeyi	USA	North_America	Cisuralian	D_Ophiacodontidae	2.02624	A_Raptorial_Specialists	A1b	A1b	Eothyris_parkeyi_for_Oedaleops_campi
El_Cobre_Canyon_U	Sphenacodon_ferox	USA	North_America	Cisuralian	F_Sphenacodontia	2.2467	B_Power_Shearers	B2a	E2a
Admiral	Ophiacodon_retroversus	USA	North_America	Cisuralian	D_Ophiacodontidae	2.34439	A_Raptorial_Specialists	A1b	A1b
Admiral	Dimetrodon_limbatus	USA	North_America	Cisuralian	F_Sphenacodontia	2.3868	B_Power_Shearers	B2a	E2a
Admiral	Dimetrodon_natalis	USA	North_America	Cisuralian	F_Sphenacodontia	2.13672	A_Raptorial_Specialists	A1b	A1b
Admiral	Secodontosaurus_obtusidens	USA	North_America	Cisuralian	F_Sphenacodontia	2.36992	A_Raptorial_Specialists	A1a	A1a
Arroyo	Varanops_brevirostris	USA	North_America	Cisuralian	C_Varanopidae	2.03222	A_Raptorial_Specialists	A1a	A1a
Arroyo	Varanosaurus_acutirostris	USA	North_America	Cisuralian	D_Ophiacodontidae	1.95904	A_Raptorial_Specialists	A1a	A1a
Arroyo	Dimetrodon_grandis	USA	North_America	Cisuralian	F_Sphenacodontia	2.46761	B_Power_Shearers	B2a	E2a
Arroyo	Dimetrodon_loomisi	USA	North_America	Cisuralian	F_Sphenacodontia	2.32838	A_Raptorial_Specialists	A1b	A1b
Arroyo	Tetraceratops insignis	USA	North_America	Cisuralian	F_Sphenacodontia	2.12978	A_Raptorial_Specialists	A1b	A1b
Fauna/Assemblage References
Benton, M. J., Tverdokhlebov, V. P., & Surkov, M. V. Ecosystem remodelling among vertebrates at the Permian–Triassic boundary in Russia. Nature, 432, 97-100. (2004).
Botha, J., & Smith, R. M. H. (2020). Biostratigraphy of the Lystrosaurus declivis Assemblage Zone (Beaufort Group, Karoo Supergroup), South Africa. South African Journal of Geology 2020, 123(2), 207-216.
Day, M. O., & Smith, R. M. H. (2020). Biostratigraphy of the Endothiodon Assemblage Zone (Beaufort Group, Karoo Supergroup), South Africa. South African Journal of Geology 2020, 123(2), 165-180.
Day, M. O., & Rubidge, B. S. (2020). Biostratigraphy of the Tapinocephalus assemblage zone (Beaufort group, Karoo Supergroup), South Africa. South African Journal of Geology 2020, 123(2), 149-164.
Olroyd, S. L., & Sidor, C. A. (2017). A review of the Guadalupian (middle Permian) global tetrapod fossil record. Earth-Science Reviews, 171, 583-597.
Smith, R. M. H. (2020). Biostratigraphy of the Cistecephalus Assemblage Zone (Beaufort Group, Karoo Supergroup), South Africa. South African Journal of Geology 2020, 123(2), 181-190.
Viglietti, P. A., Rojas, A., Rosvall, M., Klimes, B., & Angielczyk, K. D. (2022). Network‐based biostratigraphy for the late Permian to mid‐T riassic Beaufort Group (Karoo Supergroup) in South Africa enhances biozone applicability and stratigraphic correlation. Palaeontology, 65(5), e12622.

[truncated: 3 more sheets: Supplementary Data 10, Supplementary Data 11, Supplementary Data 12]
